# Supplementary material for: Ethyl 1-(2-hy­droxy­eth­yl)-2-[2-(methyl­sulfan­yl)eth­yl]-1H-benzimidazole-5-carboxyl­ate
Source: Acta Crystallogr Sect E Struct Rep Online. 2011 Dec 21;68(Pt 1):o197–8. doi: 10.1107/S160053681105389X (PMC3254533; doi:10.1107/S160053681105389X)
Supplement: Supplementary file 1 [file e-68-0o197-sup1.cif]

##############################################################################
#                                                                            #
# This CIF contains the data in a paper accepted for publication in          #
# Acta Crystallographica Section E. It conforms to the requirements of       #
# Notes for Authors for Acta Crystallographica Section E, and has been       #
# peer reviewed under the auspices of the IUCr Commission on Journals.       #
#                                                                            #
# Full details of the Crystallographic Information File format               #
# are given in the paper "The Crystallographic Information File (CIF):       #
# a New Standard Archive File for Crystallography" by S. R. Hall, F. H.      #
# Allen and I. D. Brown [Acta Cryst. (1991), A47, 655-685].                  #
#                                                                            #
# The current version of the core CIF dictionary is obtainable from          #
# ftp://ftp.iucr.org/pub/cif_core.dic.                                       #
#                                                                            #
# Software is freely available for graphical display of the structure(s)     #
# in this CIF. For information consult the CIF software page                 #
# http://www.iucr.org/resources/cif/software.                                #
#                                                                            #
# This file may be used for bona fide research purposes within the           #
# scientific community so long as proper attribution is given to the journal # 
# article from which it was obtained.                                        #
#                                                                            #
##############################################################################
data_global
_audit_creation_method     'form.cif (version 2.0)'
_journal_data_validation_number     ?
_journal_date_recd_electronic     2011-12-12
_journal_date_accepted     2011-12-14
_journal_name_full     'Acta Crystallographica, Section E'
_journal_year     2012
_journal_volume     68
_journal_issue      1
_journal_page_first     o197
_journal_page_last     o198
_journal_paper_category     QO
_journal_paper_doi     10.1107/S160053681105389X
_journal_coeditor_code     CV5217
_publ_contact_author_name     'Abd Hamid, Shafida'
_publ_contact_author_address
;
Kulliyah of Science, International Islamic University Malaysia
Bandar Indera Mahkota, 25200 Kuantan, Pahang, Malaysia
;
_publ_contact_author_email     'shafida@iium.edu.my'
_publ_contact_author_fax     '6 09 5716781'
_publ_contact_author_phone     '6 09 5716400'
_publ_section_title
;\
Ethyl
1-(2-hydroxyethyl)-2-[2-(methylsulfanyl)ethyl]-1<i>H</i>-benzimidazole-5-\
carboxylate
;
loop_
    _publ_author_name
    _publ_author_footnote
    _publ_author_address
    'Hamzah, Nurasyikin' ?
;     Kulliyyah of Science, International Islamic University Malaysia
      Bandar Indera Mahkota, 25200 Kuantan, Pahang, Malaysia
;
    'Ngah, Nurziana' ?
;     Kulliyyah of Science, International Islamic University Malaysia
      Bandar Indera Mahkota, 25200 Kuantan, Pahang, Malaysia
;
    'Abd Hamid, Shafida' ?
;     Kulliyyah of Science, International Islamic University Malaysia
      Bandar Indera Mahkota, 25200 Kuantan, Pahang, Malaysia
;
    'Abdul Rahim, Aisyah Saad' ?
;      School of Pharmaceutical Sciences,
       Universiti Sains Malaysia, 11800 Penang, Malaysia
;
data_I
_audit_creation_method     SHELXL-97
_chemical_name_systematic
;
Ethyl 1-(2-hydroxyethyl)-2-[2-(methylsulfanyl)ethyl]-
1<i>H</i>-benzimidazole-5-carboxylate
;
_chemical_name_common     ?
_chemical_formula_moiety     'C15 H20 N2 O3 S'
_chemical_formula_sum     'C15 H20 N2 O3 S'
_chemical_formula_iupac     'C15 H20 N2 O3 S'
_chemical_formula_weight     308.39
_chemical_melting_point     ?
_symmetry_cell_setting     triclinic
_symmetry_space_group_name_H-M     'P -1'
_symmetry_space_group_name_Hall     '-P 1'
loop_
    _symmetry_equiv_pos_as_xyz
    'x, y, z'
    '-x, -y, -z'
_cell_length_a     8.39090(10)
_cell_length_b     8.8277(2)
_cell_length_c     11.5025(2)
_cell_angle_alpha     110.2180(10)
_cell_angle_beta     102.5290(10)
_cell_angle_gamma     99.1010(10)
_cell_volume     754.78(2)
_cell_formula_units_Z     2
_cell_measurement_reflns_used     2401
_cell_measurement_theta_min     1.9
_cell_measurement_theta_max     25.0
_cell_measurement_temperature     100(2)
_exptl_crystal_description     'plate'
_exptl_crystal_colour     'colourless'
_exptl_crystal_size_max     0.27
_exptl_crystal_size_mid     0.24
_exptl_crystal_size_min     0.07
_exptl_crystal_density_diffrn     1.357
_exptl_crystal_density_meas     ?
_exptl_crystal_density_method     'not measured'
_exptl_crystal_F_000     328
_exptl_absorpt_coefficient_mu     0.226
_exptl_absorpt_correction_type     multi-scan
_exptl_absorpt_process_details     '(SADABS; Bruker, 2009)'
_exptl_absorpt_correction_T_min     0.9408
_exptl_absorpt_correction_T_max     0.9852
_exptl_special_details
;
The crystal was placed in the cold stream of an Oxford Cryosystems Cobra
open=flow nitrogen cryostat (Cosier & Glazer, 1986) operating at 100.0(1) K.
;
_diffrn_ambient_temperature     100(2)
_diffrn_radiation_type     MoK\a
_diffrn_radiation_wavelength     0.71073
_diffrn_radiation_source     'fine-focus sealed tube'
_diffrn_radiation_monochromator     graphite
_diffrn_measurement_device_type
;
Bruker SMART APEXII CCD area-detector
;
_diffrn_measurement_method     '\f and \w scan'
_diffrn_detector_area_resol_mean     83.66
_diffrn_reflns_number     6027
_diffrn_reflns_av_R_equivalents     0.0259
_diffrn_reflns_av_sigmaI/netI     0.0347
_diffrn_reflns_theta_min     1.9
_diffrn_reflns_theta_max     25.0
_diffrn_reflns_theta_full     25.0
_diffrn_measured_fraction_theta_max     0.98
_diffrn_measured_fraction_theta_full     0.98
_diffrn_reflns_limit_h_min     -9
_diffrn_reflns_limit_h_max     9
_diffrn_reflns_limit_k_min     -9
_diffrn_reflns_limit_k_max     10
_diffrn_reflns_limit_l_min     -13
_diffrn_reflns_limit_l_max     13
_diffrn_standards_number     0
_diffrn_standards_interval_count     0
_diffrn_standards_interval_time     0
_diffrn_standards_decay_%     0
_refine_special_details
;
Refinement of <i>F</i>^2^ against ALL reflections. The weighted <i>R</i>-factor
<i>wR</i> and goodness of fit <i>S</i> are based on <i>F</i>^2^, conventional
<i>R</i>-factors <i>R</i> are based on <i>F</i>, with <i>F</i> set to zero for
negative <i>F</i>^2^. The threshold expression of <i>F</i>^2^ >
\s(<i>F</i>^2^) is used only for calculating <i>R</i>-factors(gt) <i>etc</i>.
and is not relevant to the choice of reflections for refinement.
<i>R</i>-factors based on <i>F</i>^2^ are statistically about twice as large
as those based on <i>F</i>, and <i>R</i>- factors based on ALL data will be
even larger.
;
_reflns_number_total     2627
_reflns_number_gt     2243
_reflns_threshold_expression     'I>2\s(I)'
_refine_ls_structure_factor_coef     Fsqd
_refine_ls_matrix_type     full
_refine_ls_R_factor_all     0.0450
_refine_ls_R_factor_gt     0.0365
_refine_ls_wR_factor_gt     0.0811
_refine_ls_wR_factor_ref     0.0864
_refine_ls_goodness_of_fit_ref     1.043
_refine_ls_restrained_S_all     1.043
_refine_ls_number_reflns     2627
_refine_ls_number_parameters     196
_refine_ls_number_restraints     1
_refine_ls_hydrogen_treatment     mixed
_refine_ls_weighting_scheme     calc
_refine_ls_weighting_details
         'calc w=1/[\s^2^(Fo^2^)+(0.0307P)^2^+0.5234P] where P=(Fo^2^+2Fc^2^)/3'
_atom_sites_solution_hydrogens     geom
_atom_sites_solution_primary     direct
_atom_sites_solution_secondary     difmap
_refine_ls_shift/su_max     ?
_refine_ls_shift/su_max_lt     0.001
_refine_ls_shift/su_mean     0.000
_refine_diff_density_max     0.24
_refine_diff_density_min     -0.26
_refine_ls_extinction_method     none
_refine_ls_extinction_coef     ?
loop_
    _atom_type_symbol
    _atom_type_description
    _atom_type_scat_dispersion_real
    _atom_type_scat_dispersion_imag
    _atom_type_scat_source
    'C' 'C' 0.0033 0.0016
                         'International Tables Vol C Tables 4.2.6.8 and 6.1.1.4'
    'H' 'H' 0.0000 0.0000
                         'International Tables Vol C Tables 4.2.6.8 and 6.1.1.4'
    'N' 'N' 0.0061 0.0033
                         'International Tables Vol C Tables 4.2.6.8 and 6.1.1.4'
    'O' 'O' 0.0106 0.0060
                         'International Tables Vol C Tables 4.2.6.8 and 6.1.1.4'
    'S' 'S' 0.1246 0.1234
                         'International Tables Vol C Tables 4.2.6.8 and 6.1.1.4'
_computing_data_collection     'APEX2 (Bruker, 2009)'
_computing_cell_refinement     'SAINT (Bruker, 2009)'
_computing_data_reduction     'SAINT (Bruker, 2009)'
_computing_structure_solution     'SHELXTL (Sheldrick, 2008)'
_computing_structure_refinement     'SHELXTL (Sheldrick, 2008)'
_computing_molecular_graphics     'SHELXTL (Sheldrick, 2008)'
_computing_publication_material
;
SHELXTL (Sheldrick, 2008) and PLATON (Spek, 2009)
;
loop_
    _atom_site_type_symbol
    _atom_site_label
    _atom_site_fract_x
    _atom_site_fract_y
    _atom_site_fract_z
    _atom_site_U_iso_or_equiv
    _atom_site_adp_type
    _atom_site_calc_flag
    _atom_site_refinement_flags
    _atom_site_occupancy
    _atom_site_symmetry_multiplicity
    _atom_site_disorder_assembly
    _atom_site_disorder_group
    S S1 1.33465(6) 0.81922(6) 0.91756(5) 0.02048(15) Uani d . 1 1 . .
    O O1 0.36330(17) -0.07772(17) 0.28863(14) 0.0244(3) Uani d . 1 1 . .
    O O2 0.46252(16) -0.29862(16) 0.19992(13) 0.0195(3) Uani d . 1 1 . .
    O O3 1.32576(17) 0.48466(17) 0.39325(14) 0.0213(3) Uani d D 1 1 . .
    H H3 1.2305(18) 0.505(3) 0.391(2) 0.035(7) Uiso d D 1 1 . .
    N N1 0.94054(19) 0.36073(19) 0.58614(15) 0.0151(3) Uani d . 1 1 . .
    N N2 1.14023(19) 0.26662(19) 0.50164(15) 0.0140(3) Uani d . 1 1 . .
    C C1 0.8668(2) 0.2070(2) 0.48209(18) 0.0140(4) Uani d . 1 1 . .
    C C2 0.6994(2) 0.1144(2) 0.43009(18) 0.0158(4) Uani d . 1 1 . .
    H H2 0.6138 0.1549 0.4640 0.019 Uiso calc R 1 1 . .
    C C3 0.6610(2) -0.0396(2) 0.32689(18) 0.0153(4) Uani d . 1 1 . .
    C C4 0.7890(2) -0.0998(2) 0.27731(18) 0.0166(4) Uani d . 1 1 . .
    H H4 0.7597 -0.2063 0.2081 0.020 Uiso calc R 1 1 . .
    C C5 0.9553(2) -0.0084(2) 0.32637(18) 0.0164(4) Uani d . 1 1 . .
    H H5 1.0408 -0.0485 0.2921 0.020 Uiso calc R 1 1 . .
    C C6 0.9912(2) 0.1465(2) 0.42935(18) 0.0141(4) Uani d . 1 1 . .
    C C7 1.1022(2) 0.3904(2) 0.59415(18) 0.0145(4) Uani d . 1 1 . .
    C C8 0.4814(2) -0.1364(2) 0.27111(18) 0.0169(4) Uani d . 1 1 . .
    C C9 0.2882(3) -0.3974(2) 0.1397(2) 0.0231(5) Uani d . 1 1 . .
    H H9A 0.2271 -0.3537 0.0798 0.028 Uiso calc R 1 1 . .
    H H9B 0.2301 -0.3927 0.2067 0.028 Uiso calc R 1 1 . .
    C C10 0.2919(3) -0.5719(3) 0.0675(2) 0.0391(6) Uani d . 1 1 . .
    H H10A 0.3534 -0.5743 0.0038 0.059 Uiso calc R 1 1 . .
    H H10B 0.1762 -0.6412 0.0227 0.059 Uiso calc R 1 1 . .
    H H10C 0.3486 -0.6153 0.1282 0.059 Uiso calc R 1 1 . .
    C C11 1.3032(2) 0.2629(2) 0.47536(19) 0.0165(4) Uani d . 1 1 . .
    H H11A 1.3195 0.1490 0.4552 0.020 Uiso calc R 1 1 . .
    H H11B 1.3949 0.3403 0.5538 0.020 Uiso calc R 1 1 . .
    C C12 1.3139(2) 0.3126(2) 0.36286(19) 0.0181(4) Uani d . 1 1 . .
    H H12A 1.4139 0.2852 0.3363 0.022 Uiso calc R 1 1 . .
    H H12B 1.2125 0.2463 0.2884 0.022 Uiso calc R 1 1 . .
    C C13 1.2355(2) 0.5380(2) 0.69567(18) 0.0171(4) Uani d . 1 1 . .
    H H13A 1.2923 0.6013 0.6533 0.021 Uiso calc R 1 1 . .
    H H13B 1.3214 0.4989 0.7436 0.021 Uiso calc R 1 1 . .
    C C14 1.1634(2) 0.6532(2) 0.79092(18) 0.0179(4) Uani d . 1 1 . .
    H H14A 1.0995 0.5893 0.8293 0.022 Uiso calc R 1 1 . .
    H H14B 1.0850 0.7012 0.7452 0.022 Uiso calc R 1 1 . .
    C C15 1.2132(3) 0.9482(3) 0.9979(2) 0.0253(5) Uani d . 1 1 . .
    H H15A 1.1466 0.9862 0.9373 0.038 Uiso calc R 1 1 . .
    H H15B 1.2896 1.0452 1.0725 0.038 Uiso calc R 1 1 . .
    H H15C 1.1373 0.8836 1.0275 0.038 Uiso calc R 1 1 . .
loop_
    _atom_site_aniso_label
    _atom_site_aniso_U_11
    _atom_site_aniso_U_22
    _atom_site_aniso_U_33
    _atom_site_aniso_U_12
    _atom_site_aniso_U_13
    _atom_site_aniso_U_23
    S1 0.0191(3) 0.0174(3) 0.0193(3) 0.0018(2) 0.0047(2) 0.0024(2)
    O1 0.0171(8) 0.0243(8) 0.0270(8) 0.0040(6) 0.0062(6) 0.0053(7)
    O2 0.0192(7) 0.0149(7) 0.0191(7) 0.0003(6) 0.0016(6) 0.0046(6)
    O3 0.0165(8) 0.0198(7) 0.0332(9) 0.0064(6) 0.0106(7) 0.0144(7)
    N1 0.0152(8) 0.0137(8) 0.0161(8) 0.0033(6) 0.0047(7) 0.0054(7)
    N2 0.0126(8) 0.0142(8) 0.0167(8) 0.0043(6) 0.0057(7) 0.0065(7)
    C1 0.0168(10) 0.0131(9) 0.0135(10) 0.0056(8) 0.0046(8) 0.0062(8)
    C2 0.0161(10) 0.0172(10) 0.0160(10) 0.0059(8) 0.0058(8) 0.0075(8)
    C3 0.0174(10) 0.0162(10) 0.0144(10) 0.0040(8) 0.0038(8) 0.0090(8)
    C4 0.0224(11) 0.0129(9) 0.0141(10) 0.0039(8) 0.0054(8) 0.0049(8)
    C5 0.0189(10) 0.0167(10) 0.0175(10) 0.0070(8) 0.0095(8) 0.0077(8)
    C6 0.0143(10) 0.0146(9) 0.0153(10) 0.0037(8) 0.0043(8) 0.0083(8)
    C7 0.0176(10) 0.0132(9) 0.0153(10) 0.0057(8) 0.0059(8) 0.0074(8)
    C8 0.0208(11) 0.0174(10) 0.0136(10) 0.0040(8) 0.0049(8) 0.0079(8)
    C9 0.0184(11) 0.0230(11) 0.0224(11) -0.0025(8) 0.0015(9) 0.0085(9)
    C10 0.0296(13) 0.0301(13) 0.0410(15) -0.0038(10) 0.0105(12) -0.0004(11)
    C11 0.0140(10) 0.0162(10) 0.0213(11) 0.0070(8) 0.0075(8) 0.0070(8)
    C12 0.0170(10) 0.0185(10) 0.0219(11) 0.0072(8) 0.0094(9) 0.0082(9)
    C13 0.0161(10) 0.0169(10) 0.0183(11) 0.0038(8) 0.0056(8) 0.0065(8)
    C14 0.0161(10) 0.0187(10) 0.0161(10) 0.0032(8) 0.0034(8) 0.0047(8)
    C15 0.0294(12) 0.0214(11) 0.0222(11) 0.0087(9) 0.0075(10) 0.0043(9)
_geom_special_details
;
All e.s.d.'s (except the e.s.d. in the dihedral angle between two l.s. planes)
are estimated using the full covariance matrix. The cell e.s.d.'s are taken
into account individually in the estimation of e.s.d.'s in distances, angles
and torsion angles; correlations between e.s.d.'s in cell parameters are only
used when they are defined by crystal symmetry. An approximate (isotropic)
treatment of cell e.s.d.'s is used for estimating e.s.d.'s involving l.s.
planes.
;
loop_
    _geom_bond_atom_site_label_1
    _geom_bond_atom_site_label_2
    _geom_bond_site_symmetry_2
    _geom_bond_distance
    _geom_bond_publ_flag
    S1 C15 . 1.799(2) ?
    S1 C14 . 1.812(2) ?
    O1 C8 . 1.212(2) ?
    O2 C8 . 1.345(2) ?
    O2 C9 . 1.456(2) ?
    O3 C12 . 1.417(2) ?
    O3 H3 . 0.843(10) ?
    N1 C7 . 1.317(2) ?
    N1 C1 . 1.395(2) ?
    N2 C7 . 1.372(2) ?
    N2 C6 . 1.379(2) ?
    N2 C11 . 1.466(2) ?
    C1 C2 . 1.391(3) ?
    C1 C6 . 1.403(2) ?
    C2 C3 . 1.393(3) ?
    C2 H2 . 0.9500 ?
    C3 C4 . 1.414(3) ?
    C3 C8 . 1.485(3) ?
    C4 C5 . 1.379(3) ?
    C4 H4 . 0.9500 ?
    C5 C6 . 1.400(3) ?
    C5 H5 . 0.9500 ?
    C7 C13 . 1.495(3) ?
    C9 C10 . 1.485(3) ?
    C9 H9A . 0.9900 ?
    C9 H9B . 0.9900 ?
    C10 H10A . 0.9800 ?
    C10 H10B . 0.9800 ?
    C10 H10C . 0.9800 ?
    C11 C12 . 1.518(3) ?
    C11 H11A . 0.9900 ?
    C11 H11B . 0.9900 ?
    C12 H12A . 0.9900 ?
    C12 H12B . 0.9900 ?
    C13 C14 . 1.521(3) ?
    C13 H13A . 0.9900 ?
    C13 H13B . 0.9900 ?
    C14 H14A . 0.9900 ?
    C14 H14B . 0.9900 ?
    C15 H15A . 0.9800 ?
    C15 H15B . 0.9800 ?
    C15 H15C . 0.9800 ?
loop_
    _geom_angle_atom_site_label_1
    _geom_angle_atom_site_label_2
    _geom_angle_atom_site_label_3
    _geom_angle_site_symmetry_1
    _geom_angle_site_symmetry_3
    _geom_angle
    _geom_angle_publ_flag
    C15 S1 C14 . . 99.19(10) ?
    C8 O2 C9 . . 114.83(15) ?
    C12 O3 H3 . . 110.8(17) ?
    C7 N1 C1 . . 104.86(15) ?
    C7 N2 C6 . . 106.81(14) ?
    C7 N2 C11 . . 128.13(16) ?
    C6 N2 C11 . . 124.94(15) ?
    C2 C1 N1 . . 130.07(17) ?
    C2 C1 C6 . . 120.17(17) ?
    N1 C1 C6 . . 109.76(16) ?
    C1 C2 C3 . . 118.05(17) ?
    C1 C2 H2 . . 121.0 ?
    C3 C2 H2 . . 121.0 ?
    C2 C3 C4 . . 120.76(17) ?
    C2 C3 C8 . . 117.54(17) ?
    C4 C3 C8 . . 121.69(17) ?
    C5 C4 C3 . . 121.96(18) ?
    C5 C4 H4 . . 119.0 ?
    C3 C4 H4 . . 119.0 ?
    C4 C5 C6 . . 116.42(17) ?
    C4 C5 H5 . . 121.8 ?
    C6 C5 H5 . . 121.8 ?
    N2 C6 C5 . . 131.88(17) ?
    N2 C6 C1 . . 105.50(16) ?
    C5 C6 C1 . . 122.61(17) ?
    N1 C7 N2 . . 113.06(17) ?
    N1 C7 C13 . . 124.93(16) ?
    N2 C7 C13 . . 121.95(16) ?
    O1 C8 O2 . . 122.83(18) ?
    O1 C8 C3 . . 124.28(18) ?
    O2 C8 C3 . . 112.88(16) ?
    O2 C9 C10 . . 107.31(17) ?
    O2 C9 H9A . . 110.3 ?
    C10 C9 H9A . . 110.3 ?
    O2 C9 H9B . . 110.3 ?
    C10 C9 H9B . . 110.3 ?
    H9A C9 H9B . . 108.5 ?
    C9 C10 H10A . . 109.5 ?
    C9 C10 H10B . . 109.5 ?
    H10A C10 H10B . . 109.5 ?
    C9 C10 H10C . . 109.5 ?
    H10A C10 H10C . . 109.5 ?
    H10B C10 H10C . . 109.5 ?
    N2 C11 C12 . . 111.81(15) ?
    N2 C11 H11A . . 109.3 ?
    C12 C11 H11A . . 109.3 ?
    N2 C11 H11B . . 109.3 ?
    C12 C11 H11B . . 109.3 ?
    H11A C11 H11B . . 107.9 ?
    O3 C12 C11 . . 113.02(16) ?
    O3 C12 H12A . . 109.0 ?
    C11 C12 H12A . . 109.0 ?
    O3 C12 H12B . . 109.0 ?
    C11 C12 H12B . . 109.0 ?
    H12A C12 H12B . . 107.8 ?
    C7 C13 C14 . . 112.12(15) ?
    C7 C13 H13A . . 109.2 ?
    C14 C13 H13A . . 109.2 ?
    C7 C13 H13B . . 109.2 ?
    C14 C13 H13B . . 109.2 ?
    H13A C13 H13B . . 107.9 ?
    C13 C14 S1 . . 109.23(13) ?
    C13 C14 H14A . . 109.8 ?
    S1 C14 H14A . . 109.8 ?
    C13 C14 H14B . . 109.8 ?
    S1 C14 H14B . . 109.8 ?
    H14A C14 H14B . . 108.3 ?
    S1 C15 H15A . . 109.5 ?
    S1 C15 H15B . . 109.5 ?
    H15A C15 H15B . . 109.5 ?
    S1 C15 H15C . . 109.5 ?
    H15A C15 H15C . . 109.5 ?
    H15B C15 H15C . . 109.5 ?
loop_
    _geom_torsion_atom_site_label_1
    _geom_torsion_atom_site_label_2
    _geom_torsion_atom_site_label_3
    _geom_torsion_atom_site_label_4
    _geom_torsion_site_symmetry_1
    _geom_torsion_site_symmetry_2
    _geom_torsion_site_symmetry_3
    _geom_torsion_site_symmetry_4
    _geom_torsion
    _geom_torsion_publ_flag
    C7 N1 C1 C2 . . . . 179.65(19) ?
    C7 N1 C1 C6 . . . . 0.33(19) ?
    N1 C1 C2 C3 . . . . -178.17(17) ?
    C6 C1 C2 C3 . . . . 1.1(3) ?
    C1 C2 C3 C4 . . . . 0.4(3) ?
    C1 C2 C3 C8 . . . . -179.23(16) ?
    C2 C3 C4 C5 . . . . -1.4(3) ?
    C8 C3 C4 C5 . . . . 178.19(17) ?
    C3 C4 C5 C6 . . . . 0.8(3) ?
    C7 N2 C6 C5 . . . . -177.37(19) ?
    C11 N2 C6 C5 . . . . 6.4(3) ?
    C7 N2 C6 C1 . . . . 1.00(19) ?
    C11 N2 C6 C1 . . . . -175.20(16) ?
    C4 C5 C6 N2 . . . . 178.81(18) ?
    C4 C5 C6 C1 . . . . 0.7(3) ?
    C2 C1 C6 N2 . . . . 179.76(16) ?
    N1 C1 C6 N2 . . . . -0.84(19) ?
    C2 C1 C6 C5 . . . . -1.7(3) ?
    N1 C1 C6 C5 . . . . 177.72(16) ?
    C1 N1 C7 N2 . . . . 0.3(2) ?
    C1 N1 C7 C13 . . . . -177.00(17) ?
    C6 N2 C7 N1 . . . . -0.9(2) ?
    C11 N2 C7 N1 . . . . 175.16(16) ?
    C6 N2 C7 C13 . . . . 176.55(16) ?
    C11 N2 C7 C13 . . . . -7.4(3) ?
    C9 O2 C8 O1 . . . . 3.0(3) ?
    C9 O2 C8 C3 . . . . -178.05(15) ?
    C2 C3 C8 O1 . . . . 16.9(3) ?
    C4 C3 C8 O1 . . . . -162.71(18) ?
    C2 C3 C8 O2 . . . . -162.02(16) ?
    C4 C3 C8 O2 . . . . 18.4(2) ?
    C8 O2 C9 C10 . . . . -179.17(17) ?
    C7 N2 C11 C12 . . . . -98.5(2) ?
    C6 N2 C11 C12 . . . . 76.8(2) ?
    N2 C11 C12 O3 . . . . 70.8(2) ?
    N1 C7 C13 C14 . . . . 0.0(3) ?
    N2 C7 C13 C14 . . . . -177.14(16) ?
    C7 C13 C14 S1 . . . . 175.48(13) ?
    C15 S1 C14 C13 . . . . 171.67(14) ?
loop_
    _geom_hbond_atom_site_label_D
    _geom_hbond_atom_site_label_H
    _geom_hbond_atom_site_label_A
    _geom_hbond_site_symmetry_D
    _geom_hbond_site_symmetry_H
    _geom_hbond_site_symmetry_A
    _geom_hbond_distance_DH
    _geom_hbond_distance_HA
    _geom_hbond_distance_DA
    _geom_hbond_angle_DHA
    _geom_hbond_publ_flag
    O3 H3 N1 . . 2_766 0.844(17) 2.01(2) 2.808(2) 159(2) yes
    C11 H11A O1 . . 1_655 0.99 2.39 3.224(2) 142 yes
    C11 H11B O3 . . 2_866 0.99 2.42 3.222(2) 138 yes
