# Supplementary material for: Ethyl 1-(2-hy­droxy­eth­yl)-2-[2-(methyl­sulfan­yl)eth­yl]-1H-benzimidazole-5-carboxyl­ate
Source: Acta Crystallogr Sect E Struct Rep Online. 2011 Dec 21;68(Pt 1):o197–8. doi: 10.1107/S160053681105389X (PMC3254533; doi:10.1107/S160053681105389X)
Supplement: Supplementary file 2 [file e-68-0o197-Isup2.hkl]

# 
# h,k,l, Fc-squared, Fo-squared, sigma(Fo-squared) and status flag 
# 
data_I
_shelx_title ' she11k10m in P-1 (100K)' 
_shelx_refln_list_code          4 
_shelx_F_calc_maximum      147.32 
_exptl_crystal_F_000       328.00 
_reflns_d_resolution_high  0.8409 
 
loop_ 
 _symmetry_equiv_pos_as_xyz 
 'x, y, z' 
 '-x, -y, -z' 
 
_cell_length_a     8.3909 
_cell_length_b     8.8277 
_cell_length_c    11.5025 
_cell_angle_alpha 110.218 
_cell_angle_beta  102.529 
_cell_angle_gamma  99.101 
 
_shelx_F_squared_multiplier     1.000 
 
loop_ 
 _refln_index_h 
 _refln_index_k 
 _refln_index_l 
 _refln_F_squared_calc 
 _refln_F_squared_meas 
 _refln_F_squared_sigma 
 _refln_observed_status 
   1   0   0      102.82       96.47      3.11 o 
   2   0   0     3335.86     3153.36     46.65 o 
   3   0   0     2085.85     2052.22     23.32 o 
   4   0   0       62.29       56.23      2.96 o 
   5   0   0      881.39      909.06     14.86 o 
   6   0   0     1001.60      942.95     16.39 o 
   7   0   0       27.37       25.22      3.76 o 
   8   0   0       94.08      107.41     12.16 o 
   9   0   0      156.60      173.41      9.67 o 
  -9   1   0       20.48       14.89      4.01 o 
  -8   1   0      156.69      154.27      5.30 o 
  -7   1   0      593.53      616.17      9.83 o 
  -6   1   0      109.56       98.24      4.32 o 
  -5   1   0      257.36      233.96      5.76 o 
  -4   1   0       48.36       52.06      2.59 o 
  -3   1   0       77.83       73.85      2.51 o 
  -2   1   0      937.16      854.47     13.04 o 
  -1   1   0      667.77      713.24      8.96 o 
   0   1   0       59.30       76.35      2.61 o 
   1   1   0      216.56      210.94      6.18 o 
   2   1   0        3.50        0.97      1.36 o 
   3   1   0      642.23      703.20     10.94 o 
   4   1   0        0.22       -0.47      0.58 o 
   5   1   0      244.50      274.75     10.45 o 
   6   1   0      223.74      197.56      6.99 o 
   7   1   0        3.04        1.32      1.64 o 
   8   1   0       18.95       18.63      5.29 o 
   9   1   0      171.93      198.57     10.43 o 
  -9   2   0        6.43        9.13      3.76 o 
  -8   2   0       66.85       70.66      3.78 o 
  -7   2   0      318.77      321.14      6.30 o 
  -6   2   0       10.63       10.26      1.59 o 
  -5   2   0     1531.47     1543.91     13.63 o 
  -4   2   0      136.10      153.63      3.18 o 
  -3   2   0      131.13      152.81      2.82 o 
  -2   2   0      318.94      306.15      3.65 o 
  -1   2   0      549.27      520.58      9.22 o 
   0   2   0        6.11        5.41      1.01 o 
   1   2   0      965.22      923.37     18.54 o 
   2   2   0     2314.96     2281.43     32.92 o 
   3   2   0      595.91      702.58     11.60 o 
   4   2   0      938.31      914.80     14.91 o 
   5   2   0      149.20      156.84      6.32 o 
   6   2   0      291.24      288.96      8.89 o 
   7   2   0       40.43       17.50      5.32 o 
   8   2   0       41.50       60.08      9.44 o 
  -9   3   0      236.67      240.42     10.45 o 
  -8   3   0      260.02      262.16     13.65 o 
  -7   3   0       12.41       20.38      2.52 o 
  -6   3   0      358.54      357.00      5.99 o 
  -5   3   0        8.46       10.97      2.79 o 
  -4   3   0        9.20       22.71      2.28 o 
  -3   3   0      213.33      208.94      3.93 o 
  -2   3   0      412.05      427.78      6.67 o 
  -1   3   0        4.72        2.17      0.87 o 
   0   3   0        4.00        0.30      0.99 o 
   1   3   0     1314.27     1379.05     18.09 o 
   2   3   0      292.30      295.62      7.08 o 
   3   3   0      751.40      771.45     14.99 o 
   4   3   0        7.46        7.06      1.80 o 
   5   3   0       28.42       35.24      3.72 o 
   6   3   0      143.09      106.80      9.60 o 
   7   3   0        2.14        1.10      3.10 o 
   8   3   0       10.87       11.31      5.71 o 
  -9   4   0       27.05       32.09      4.28 o 
  -8   4   0       26.17       26.07      5.46 o 
  -7   4   0       95.03       96.57      5.64 o 
  -6   4   0        1.19        2.20      1.05 o 
  -5   4   0      268.98      283.55      4.66 o 
  -4   4   0      125.97      109.71      6.38 o 
  -3   4   0       95.98       89.05      3.64 o 
  -2   4   0      270.40      300.00      5.49 o 
  -1   4   0      148.60      156.55      3.99 o 
   0   4   0      118.53      126.19      4.71 o 
   1   4   0      343.92      393.08      9.21 o 
   2   4   0        5.88        3.96      2.21 o 
   3   4   0       26.26       27.47      2.99 o 
   4   4   0      359.55      326.73     10.92 o 
   5   4   0      168.79      157.82      6.80 o 
   6   4   0        3.55        8.27      4.17 o 
   7   4   0       10.58        7.06      4.39 o 
  -9   5   0        0.01        3.75      1.70 o 
  -8   5   0       31.09       34.80      3.07 o 
  -7   5   0      335.47      354.86      7.90 o 
  -6   5   0      161.85      184.53     10.59 o 
  -5   5   0      245.35      251.74      5.33 o 
  -4   5   0       98.39       96.42      3.48 o 
  -3   5   0      290.99      268.52      5.79 o 
  -2   5   0       26.46       19.33      2.01 o 
  -1   5   0     1453.80     1551.60     17.18 o 
   0   5   0        8.59       12.86      3.33 o 
   1   5   0        6.55        5.79      1.84 o 
   2   5   0       35.17       32.99      3.62 o 
   3   5   0       28.54       28.76      3.43 o 
   4   5   0      553.61      529.67     12.92 o 
   5   5   0        3.24        1.83      3.09 o 
   6   5   0       39.06       41.04      7.80 o 
  -8   6   0      138.31      142.29      6.12 o 
  -7   6   0      122.73      134.97      8.60 o 
  -6   6   0      148.06      157.48      6.36 o 
  -5   6   0      182.75      176.69     16.60 o 
  -4   6   0       73.89       67.43      3.97 o 
  -3   6   0      347.76      346.76      7.26 o 
  -2   6   0       59.48       64.29      4.97 o 
  -1   6   0      310.49      303.13      8.87 o 
   0   6   0       96.48       94.29      5.41 o 
   1   6   0      156.23      150.17      9.10 o 
   2   6   0       99.08      113.48      6.00 o 
   3   6   0       58.92       55.16      5.04 o 
   4   6   0       42.05       40.99      4.55 o 
   5   6   0      141.64      149.48     12.49 o 
  -8   7   0      115.67      126.30      6.27 o 
  -7   7   0      133.57      126.64      6.63 o 
  -6   7   0        1.15       -0.46      0.88 o 
  -5   7   0        1.73       -0.18      1.96 o 
  -4   7   0      539.32      554.06     18.19 o 
  -3   7   0        3.75        2.46      2.75 o 
  -2   7   0        8.39        6.46      2.17 o 
  -1   7   0      277.84      293.09      9.53 o 
   0   7   0        0.37        0.55      1.74 o 
   1   7   0       65.04       60.55      5.58 o 
   2   7   0      206.17      205.80      8.58 o 
   3   7   0        2.14        1.76      1.85 o 
   4   7   0       39.00       40.69      8.25 o 
  -7   8   0        1.57        4.07      4.17 o 
  -6   8   0       76.88       84.84      6.71 o 
  -5   8   0       62.91       64.14      9.27 o 
  -4   8   0      111.67      128.96      7.21 o 
  -3   8   0        0.15       -1.88      2.40 o 
  -2   8   0      332.16      334.58     10.58 o 
  -1   8   0      351.42      359.47     11.41 o 
   0   8   0       10.56       12.29      3.01 o 
   1   8   0       60.20       57.91      5.84 o 
   2   8   0        0.03        1.46      1.86 o 
   3   8   0      107.01      109.32     16.08 o 
  -6   9   0      141.71      128.81      8.32 o 
  -5   9   0       62.38       63.94     12.63 o 
  -4   9   0      203.25      182.78      8.73 o 
  -3   9   0       12.49       13.62      5.38 o 
  -2   9   0       89.03       78.84      6.74 o 
  -1   9   0      147.43      146.67      7.79 o 
   0   9   0       88.03       98.35     13.48 o 
   1   9   0        1.56        0.95      2.03 o 
   2 -10   1       17.99       13.87      5.24 o 
   3 -10   1       26.27       22.72      6.76 o 
  -2  -9   1        8.42        8.78      2.96 o 
  -1  -9   1        0.15        2.58      3.59 o 
   0  -9   1        8.03        5.13      2.38 o 
   1  -9   1       60.94       62.19      5.99 o 
   2  -9   1        0.38        5.08      4.05 o 
   3  -9   1      114.57      122.90      7.43 o 
   4  -9   1        0.19        0.87      2.11 o 
   5  -9   1      255.11      248.18     10.08 o 
   6  -9   1        6.13        5.94      2.75 o 
  -4  -8   1       39.30       35.40      5.05 o 
  -3  -8   1       34.65       43.46      5.20 o 
  -2  -8   1       13.69       10.33      4.03 o 
  -1  -8   1      240.86      256.78     23.29 o 
   0  -8   1      811.32      818.53     17.83 o 
   1  -8   1       93.04      101.99      5.84 o 
   2  -8   1       26.88       36.09      3.37 o 
   3  -8   1       52.11       42.65      7.46 o 
   4  -8   1       81.11       88.17      9.17 o 
   5  -8   1      441.08      398.98     11.81 o 
   6  -8   1       18.94       23.37      3.77 o 
   7  -8   1        1.34        1.62      2.55 o 
  -5  -7   1      139.95      161.83     13.59 o 
  -4  -7   1       15.22       15.21      3.25 o 
  -3  -7   1        2.35        0.62      1.87 o 
  -2  -7   1      691.63      697.88     16.16 o 
  -1  -7   1       55.91       58.62      5.33 o 
   0  -7   1      229.99      209.73      8.03 o 
   1  -7   1      159.29      154.55      5.23 o 
   2  -7   1       50.66       60.55      5.45 o 
   3  -7   1       90.88       76.94      4.96 o 
   4  -7   1       35.68       30.70      4.01 o 
   5  -7   1        0.83       -2.07      1.38 o 
   6  -7   1       16.69       16.34      2.82 o 
   7  -7   1      555.81      537.34     12.99 o 
   8  -7   1       85.16      100.28     11.07 o 
  -6  -6   1       88.18       88.42     12.12 o 
  -5  -6   1       12.59       13.71      5.13 o 
  -4  -6   1      122.98      128.42      6.76 o 
  -3  -6   1      573.12      571.53     13.87 o 
  -2  -6   1        0.19       -0.01      1.58 o 
  -1  -6   1      254.68      252.68     10.58 o 
   0  -6   1        1.35        3.40      1.70 o 
   1  -6   1      177.46      178.73      6.79 o 
   2  -6   1       26.62       28.25      2.46 o 
   3  -6   1       83.69       92.81      4.78 o 
   4  -6   1       74.44       81.91      4.41 o 
   5  -6   1      140.10      137.80      5.52 o 
   6  -6   1      135.75      141.40      5.58 o 
   7  -6   1        0.46        5.03      3.82 o 
   8  -6   1      132.14      144.84      5.72 o 
  -7  -5   1       38.30       32.47      7.85 o 
  -6  -5   1       35.11       29.08      6.76 o 
  -5  -5   1        0.17        0.24      1.65 o 
  -4  -5   1        1.09        1.82      1.50 o 
  -3  -5   1        0.21        0.19      1.46 o 
  -2  -5   1       20.96       18.44      2.71 o 
  -1  -5   1      491.44      492.77     11.03 o 
   0  -5   1      288.07      267.10      5.77 o 
   1  -5   1      125.18      163.12      4.40 o 
   2  -5   1     2500.89     2498.26     23.63 o 
   3  -5   1      874.42      875.18      9.96 o 
   4  -5   1      491.47      505.73      7.13 o 
   5  -5   1      725.31      709.23     11.18 o 
   6  -5   1        0.57        3.71      1.74 o 
   8  -5   1      393.61      380.46      9.73 o 
   9  -5   1       83.59       88.92      4.20 o 
  -7  -4   1        3.30        0.80      2.60 o 
  -6  -4   1      399.77      396.62     11.74 o 
  -5  -4   1       26.07       23.65      3.33 o 
  -4  -4   1      115.00      102.49      5.26 o 
  -3  -4   1      410.82      358.86      9.20 o 
  -2  -4   1     1315.67     1303.75     19.17 o 
  -1  -4   1      828.33      897.44     35.97 o 
   0  -4   1     1901.24     1954.18     18.93 o 
   1  -4   1      187.43      172.90      3.95 o 
   2  -4   1        0.89        0.61      0.70 o 
   3  -4   1       39.56       33.97      1.85 o 
   4  -4   1     1376.99     1392.88     12.96 o 
   5  -4   1       22.50       20.78      1.80 o 
   6  -4   1       36.62       31.14      2.19 o 
   7  -4   1       92.54       96.96      5.78 o 
   8  -4   1       38.87       37.64      4.21 o 
   9  -4   1       34.42       51.60      7.98 o 
  -8  -3   1        7.48        7.33      4.59 o 
  -7  -3   1      103.30       86.66      6.63 o 
  -6  -3   1        7.12        7.98      2.33 o 
  -5  -3   1      238.32      236.80      7.92 o 
  -4  -3   1      172.00      171.69      6.19 o 
  -3  -3   1     1002.48     1012.80     17.54 o 
  -2  -3   1       23.44       29.45      2.67 o 
  -1  -3   1        0.96        1.08      0.90 o 
   0  -3   1      823.31      908.63     29.17 o 
   1  -3   1       67.81       68.26      2.03 o 
   2  -3   1        1.70        1.64      0.64 o 
   3  -3   1      629.21      625.55      6.57 o 
   4  -3   1     1285.58     1316.75     10.39 o 
   5  -3   1        3.69        5.90      1.16 o 
   6  -3   1      130.53      117.18      3.49 o 
   7  -3   1      722.57      691.26     12.66 o 
   8  -3   1      324.04      317.23      8.78 o 
   9  -3   1        1.37        3.41      5.84 o 
  -8  -2   1       27.65       22.39      5.77 o 
  -7  -2   1      572.76      542.14     13.49 o 
  -6  -2   1        6.85        7.38      2.25 o 
  -5  -2   1      725.48      729.11     18.82 o 
  -4  -2   1      321.47      288.09      7.64 o 
  -3  -2   1      280.78      274.67      6.77 o 
  -2  -2   1       90.78       74.26      5.48 o 
  -1  -2   1     1003.66      970.21     12.61 o 
   0  -2   1       32.20       41.09      1.79 o 
   1  -2   1     1199.03     1238.19     11.20 o 
   2  -2   1      571.58      595.38      5.48 o 
   3  -2   1       24.43       33.04      1.74 o 
   4  -2   1      111.76      104.23      2.92 o 
   5  -2   1      104.00       85.41      3.07 o 
   6  -2   1      620.51      620.73     10.98 o 
   7  -2   1      268.44      267.20      5.65 o 
   8  -2   1       59.40       67.90      4.14 o 
   9  -2   1        4.91        5.60      6.05 o 
  -9  -1   1      195.41      183.11     13.79 o 
  -8  -1   1      274.57      261.26      8.51 o 
  -7  -1   1       72.39       72.33      5.11 o 
  -6  -1   1       16.09       14.65      2.45 o 
  -5  -1   1      483.71      475.49     10.57 o 
  -4  -1   1      937.89     1008.86     15.47 o 
  -3  -1   1      342.70      303.05      6.68 o 
  -2  -1   1     1732.14     1720.34     19.74 o 
  -1  -1   1     1187.58     1193.79     12.20 o 
   0  -1   1        8.79       11.91      2.23 o 
   1  -1   1        3.89        2.45      0.59 o 
   2  -1   1      914.34      865.30     14.71 o 
   3  -1   1      175.67      195.09      3.69 o 
   4  -1   1       57.31       46.81      2.16 o 
   5  -1   1      250.39      255.82      5.49 o 
   6  -1   1      228.80      228.98      6.39 o 
   7  -1   1        0.02        3.37      1.47 o 
   8  -1   1        1.86        1.27      2.53 o 
   9  -1   1       46.50       40.82     10.00 o 
  -9   0   1        8.43        4.36      2.62 o 
  -8   0   1        6.03        4.75      2.15 o 
  -7   0   1       47.30       51.44      4.11 o 
  -6   0   1      121.14      119.79      4.76 o 
  -5   0   1      289.72      327.88      7.01 o 
  -4   0   1       98.85      162.62     21.41 o 
  -3   0   1        0.07       -0.06      0.59 o 
  -2   0   1     3686.60     3440.55     50.71 o 
  -1   0   1     2878.74     2859.33     35.56 o 
   0   0   1     2671.33     2677.33     37.50 o 
   1   0   1      672.05      665.77     12.06 o 
   2   0   1      293.82      292.10      8.10 o 
   3   0   1      313.34      354.11     10.48 o 
   4   0   1       62.59       70.09      3.12 o 
   5   0   1        0.63        1.05      0.95 o 
   6   0   1      159.88      166.32      6.03 o 
   7   0   1      128.32      120.99      9.20 o 
   8   0   1       20.97       22.38      5.53 o 
   9   0   1        2.87        2.27      3.30 o 
  -9   1   1      168.14      179.92      5.50 o 
  -8   1   1       78.38       91.87      4.24 o 
  -7   1   1     1804.86     1973.22     36.43 o 
  -6   1   1        0.05        1.84      1.06 o 
  -5   1   1      170.60      157.17      4.90 o 
  -4   1   1      699.31      775.15      9.09 o 
  -3   1   1      223.28      228.44      4.01 o 
  -2   1   1     2785.89     2705.79     23.86 o 
  -1   1   1     5083.88     4557.90    130.92 o 
   0   1   1       92.19      108.93      4.41 o 
   1   1   1     2035.11     1925.69     31.30 o 
   2   1   1      173.82      168.89      6.99 o 
   3   1   1      983.43     1039.49     22.90 o 
   4   1   1      680.63      681.60     11.44 o 
   5   1   1      199.15      204.78     10.78 o 
   6   1   1      309.91      334.29     14.00 o 
   7   1   1       31.57       19.19      5.19 o 
   8   1   1       49.64       36.49      7.21 o 
  -9   2   1      135.21      140.27      5.89 o 
  -8   2   1      356.84      376.77      7.80 o 
  -7   2   1        0.46        4.29      1.48 o 
  -6   2   1      212.15      218.60      4.91 o 
  -5   2   1       95.82      114.73      3.26 o 
  -4   2   1        0.03        0.29      0.89 o 
  -3   2   1     1055.54     1076.91     10.82 o 
  -2   2   1      509.23      550.80      5.86 o 
  -1   2   1       77.77       86.85      2.87 o 
   0   2   1      452.23      379.30     10.15 o 
   1   2   1      174.37      188.68      7.55 o 
   2   2   1      228.61      252.03      9.94 o 
   3   2   1      838.12      861.85     13.12 o 
   4   2   1        6.66       15.15      2.08 o 
   5   2   1      453.24      438.76      9.98 o 
   6   2   1       73.85       63.35      8.36 o 
   7   2   1      179.06      174.33     12.65 o 
   8   2   1        3.67        2.72      3.67 o 
  -9   3   1        3.79        4.36      2.44 o 
  -8   3   1       68.55       88.97      4.49 o 
  -7   3   1       79.04       81.75      3.80 o 
  -6   3   1       55.17       62.68      3.77 o 
  -5   3   1      205.76      227.17      5.35 o 
  -4   3   1      375.30      345.38      4.69 o 
  -3   3   1      289.26      274.30      4.77 o 
  -2   3   1     1590.44     1621.14     15.88 o 
  -1   3   1      696.45      687.98      9.34 o 
   0   3   1      289.62      337.03      7.25 o 
   1   3   1      424.15      419.99     14.79 o 
   2   3   1      403.53      397.93      8.41 o 
   3   3   1        1.35        2.13      1.11 o 
   4   3   1       85.71       77.70      4.05 o 
   5   3   1       36.22       34.10      6.39 o 
   6   3   1       29.54       14.90      4.78 o 
   7   3   1       38.06       39.16      8.23 o 
  -9   4   1        0.29        3.01      2.68 o 
  -8   4   1       42.63       56.55      5.05 o 
  -7   4   1      117.00      111.86      4.50 o 
  -6   4   1       17.48       17.45      1.73 o 
  -5   4   1       50.74       37.15      2.25 o 
  -4   4   1      295.93      304.36      5.03 o 
  -3   4   1      189.96      184.10      4.59 o 
  -2   4   1       12.71       13.59      1.69 o 
  -1   4   1       55.76       73.60      3.98 o 
   0   4   1      362.04      385.99      8.81 o 
   1   4   1       44.69       28.00      4.34 o 
   2   4   1      654.93      681.49     12.81 o 
   3   4   1       80.54       71.16      6.25 o 
   4   4   1       12.99       15.55      3.46 o 
   5   4   1      397.52      394.28     18.64 o 
   6   4   1        5.06        3.39      3.53 o 
   7   4   1      308.47      324.64     19.18 o 
  -9   5   1        6.82        5.78      2.32 o 
  -8   5   1       39.48       34.82      5.60 o 
  -7   5   1      127.07      125.32      7.62 o 
  -6   5   1      871.81      800.87      9.84 o 
  -5   5   1       12.29       11.67      2.97 o 
  -4   5   1      510.64      494.78     10.50 o 
  -3   5   1      310.50      293.82      9.01 o 
  -2   5   1      469.80      485.41      8.46 o 
  -1   5   1      870.35      876.14     15.32 o 
   0   5   1      645.35      657.70     13.19 o 
   1   5   1       31.33       30.74      3.46 o 
   2   5   1      652.91      652.09     16.47 o 
   3   5   1     1901.15     1873.80     47.24 o 
   4   5   1       17.91       23.65      5.64 o 
   5   5   1       26.71       26.16      6.53 o 
   6   5   1      361.67      416.31     21.57 o 
  -8   6   1        1.37        7.32      2.19 o 
  -7   6   1        8.27        9.16      2.89 o 
  -6   6   1       65.61       56.68      5.67 o 
  -5   6   1        2.01        3.85      1.69 o 
  -4   6   1      549.17      567.77     15.81 o 
  -3   6   1      413.43      395.36      8.82 o 
  -2   6   1        2.14        5.21      1.65 o 
  -1   6   1       85.24       80.73      5.36 o 
   0   6   1      100.00      102.20      7.33 o 
   1   6   1      222.11      208.66      8.01 o 
   2   6   1      634.86      638.33     14.46 o 
   3   6   1       54.02       68.55      7.95 o 
   4   6   1        2.17       -0.21      2.18 o 
   5   6   1      125.42      131.12     11.95 o 
  -8   7   1       33.55       32.33      4.02 o 
  -7   7   1       92.71      102.51      6.12 o 
  -6   7   1      509.38      514.21     13.15 o 
  -5   7   1       15.51       18.40      3.24 o 
  -4   7   1      586.53      579.62     10.85 o 
  -3   7   1       16.01       13.42      2.28 o 
  -2   7   1      888.48      884.02     17.77 o 
  -1   7   1      100.96       96.54      6.21 o 
   0   7   1      185.88      177.21      7.77 o 
   1   7   1       20.76       22.90      4.06 o 
   2   7   1       26.84       36.25      4.57 o 
   3   7   1        4.76        1.03      2.95 o 
   4   7   1      157.63      175.02     13.98 o 
  -7   8   1       37.31       31.47     12.64 o 
  -6   8   1        1.19        2.60      2.22 o 
  -5   8   1        0.04       -0.91      3.99 o 
  -4   8   1        0.12       -2.00      5.39 o 
  -3   8   1      449.18      459.84     13.07 o 
  -2   8   1        1.64        2.94      2.34 o 
  -1   8   1      122.42      114.98      7.29 o 
   0   8   1      207.68      228.00      9.38 o 
   1   8   1       53.10       51.66      5.51 o 
   2   8   1       69.86       77.63      6.93 o 
  -5   9   1       76.44       74.39      6.71 o 
  -4   9   1       15.06       20.79      6.40 o 
  -3   9   1       29.23       35.47      7.41 o 
  -2   9   1        0.19        4.50      2.35 o 
  -1   9   1        0.44        1.14      2.16 o 
   0   9   1       28.27       21.86      4.11 o 
   0 -10   2       70.69       72.08      6.90 o 
   1 -10   2       28.94       13.35      5.19 o 
   2 -10   2      138.25      153.66     12.36 o 
   3 -10   2      122.70       79.70     10.85 o 
   4 -10   2        0.02        1.39      4.06 o 
  -2  -9   2        1.17        0.17      1.91 o 
  -1  -9   2        4.58        1.76      2.12 o 
   0  -9   2      162.48      168.00     18.63 o 
   1  -9   2        0.92        7.35      4.22 o 
   2  -9   2      475.48      499.25     13.65 o 
   3  -9   2       68.25       65.83      8.02 o 
   4  -9   2       49.36       56.78      5.75 o 
   5  -9   2       72.65       65.58      8.39 o 
   6  -9   2      260.14      270.87     10.28 o 
  -4  -8   2       15.25       18.46      3.83 o 
  -3  -8   2        8.70       13.61      3.18 o 
  -2  -8   2      201.20      220.35     16.11 o 
  -1  -8   2       21.19       17.36      7.00 o 
   0  -8   2       17.23        9.15      2.65 o 
   1  -8   2       87.51       99.85      4.56 o 
   2  -8   2       73.55       77.33      5.94 o 
   3  -8   2       82.11       82.96      7.44 o 
   4  -8   2      353.02      359.59     10.82 o 
   5  -8   2        1.35       11.39      2.79 o 
   6  -8   2      111.89      110.12      7.80 o 
   7  -8   2        4.98        4.01      2.11 o 
  -5  -7   2       46.49       41.70      5.27 o 
  -4  -7   2       60.61       60.53      6.87 o 
  -3  -7   2      744.31      722.89     16.82 o 
  -2  -7   2      496.77      490.18     13.09 o 
  -1  -7   2      141.06      137.62      6.71 o 
   0  -7   2       27.71       24.49      3.12 o 
   1  -7   2      460.77      454.61      8.91 o 
   2  -7   2      114.57      116.16      4.35 o 
   3  -7   2      169.69      161.17      6.91 o 
   4  -7   2      743.53      731.19     14.90 o 
   5  -7   2       79.55       73.27      7.53 o 
   6  -7   2      192.19      187.81      6.77 o 
   8  -7   2        6.18        7.57      2.37 o 
  -6  -6   2      117.90      108.00      7.31 o 
  -5  -6   2       95.63       90.81      6.29 o 
  -4  -6   2      413.74      408.57     12.10 o 
  -3  -6   2     1122.55     1116.68     20.50 o 
  -2  -6   2       56.91       63.75      5.31 o 
  -1  -6   2      208.39      205.81      7.53 o 
   0  -6   2      895.17      946.77     12.89 o 
   1  -6   2        0.99       -0.14      1.01 o 
   2  -6   2      139.16      140.90      4.19 o 
   3  -6   2      404.20      415.49      7.43 o 
   4  -6   2       65.52       62.21      5.69 o 
   5  -6   2      155.21      161.90      7.86 o 
   6  -6   2       45.96       46.46      3.71 o 
   7  -6   2      113.95      115.04      5.69 o 
   8  -6   2       16.14       18.53      4.25 o 
  -7  -5   2       14.38       14.15      5.53 o 
  -6  -5   2        2.69        1.45      1.84 o 
  -5  -5   2       36.16       43.24      4.73 o 
  -4  -5   2       24.73       23.04      3.40 o 
  -3  -5   2        2.26       -0.05      1.57 o 
  -2  -5   2      186.24      189.90      6.73 o 
  -1  -5   2      209.67      196.68      6.58 o 
   0  -5   2      193.67      225.97      7.09 o 
   1  -5   2       45.89       51.80      4.14 o 
   2  -5   2       53.64       38.81      2.09 o 
   3  -5   2        0.55        4.95      0.80 o 
   4  -5   2       36.94       26.56      3.22 o 
   5  -5   2        3.06        4.98      1.83 o 
   6  -5   2       21.36       19.69      3.27 o 
   7  -5   2        2.97        5.83      1.85 o 
   8  -5   2       15.30       10.24      2.11 o 
   9  -5   2       72.31       62.95      4.22 o 
  -8  -4   2       54.66       54.29      9.83 o 
  -7  -4   2        0.09        1.14      2.92 o 
  -6  -4   2      194.59      160.93      7.53 o 
  -5  -4   2      772.70      749.47     32.65 o 
  -4  -4   2       78.28       82.36      4.68 o 
  -3  -4   2      803.77      772.71     14.39 o 
  -2  -4   2       55.65       38.32      9.26 o 
  -1  -4   2       40.09       46.38      2.35 o 
   0  -4   2        0.43        2.66      0.89 o 
   1  -4   2      851.01      815.89      8.62 o 
   2  -4   2      718.03      762.53      7.94 o 
   3  -4   2      353.34      328.30      6.28 o 
   4  -4   2       11.38       10.01      1.67 o 
   5  -4   2       78.54       78.10      3.51 o 
   6  -4   2      325.52      316.83      6.24 o 
   7  -4   2       35.01       31.98      2.24 o 
   8  -4   2      129.21      132.95      8.61 o 
   9  -4   2       68.39       71.17      9.24 o 
  -8  -3   2       48.91       40.23      4.95 o 
  -7  -3   2       33.12       40.64      4.79 o 
  -6  -3   2      406.55      407.18     11.42 o 
  -5  -3   2        8.46        9.91      2.25 o 
  -4  -3   2       94.87       74.86      4.22 o 
  -3  -3   2      567.93      631.28      8.50 o 
  -2  -3   2       43.59       43.33      2.92 o 
  -1  -3   2      699.18      722.32     10.95 o 
   0  -3   2       31.77       37.43      2.63 o 
   1  -3   2      217.33      221.34      3.33 o 
   2  -3   2      569.51      573.28      7.69 o 
   3  -3   2      641.38      651.93      8.39 o 
   4  -3   2       24.76       36.08      1.40 o 
   5  -3   2       89.58       90.28      2.98 o 
   6  -3   2      155.85      146.94      3.80 o 
   7  -3   2      719.43      708.15     12.50 o 
   8  -3   2      217.40      220.08     16.62 o 
   9  -3   2        3.67       10.24      7.08 o 
  -9  -2   2        0.01        3.16      3.76 o 
  -8  -2   2       73.74       76.65      6.59 o 
  -7  -2   2        5.74        6.96      4.53 o 
  -6  -2   2        0.96        2.01      1.48 o 
  -5  -2   2       51.46       56.30      4.46 o 
  -4  -2   2      850.17      895.64     15.15 o 
  -3  -2   2      507.83      529.92     10.08 o 
  -2  -2   2       84.28       73.14      2.13 o 
  -1  -2   2      255.57      205.94      4.79 o 
   0  -2   2      391.06      456.46     27.99 o 
   1  -2   2    18033.72    17332.03    171.26 o 
   2  -2   2      317.25      333.97      3.97 o 
   3  -2   2      282.59      299.90      5.58 o 
   4  -2   2        0.46        3.37      2.37 o 
   5  -2   2       33.20       29.35      2.30 o 
   6  -2   2       63.15       66.36      3.12 o 
   7  -2   2      360.38      360.85      7.10 o 
   8  -2   2       21.45       27.05      8.47 o 
   9  -2   2       79.35       85.22     13.40 o 
  -9  -1   2        1.79       -0.56      1.54 o 
  -8  -1   2        4.96        0.96      1.78 o 
  -6  -1   2      518.04      535.95     10.22 o 
  -5  -1   2        1.77        0.32      1.08 o 
  -4  -1   2       65.36       81.52      3.91 o 
  -3  -1   2       72.81       78.85      3.42 o 
  -2  -1   2       89.64       84.22      3.07 o 
  -1  -1   2       83.23      103.64      2.22 o 
   0  -1   2        3.47       -1.18      0.79 o 
   1  -1   2      460.66      418.28      5.60 o 
   2  -1   2      337.92      319.90      7.82 o 
   3  -1   2        6.40       12.08      2.15 o 
   4  -1   2      981.68     1036.93     11.34 o 
   5  -1   2       17.53       18.35      1.84 o 
   6  -1   2      155.17      152.24      4.59 o 
   7  -1   2      243.76      267.04     12.82 o 
   8  -1   2        2.66        4.57      3.35 o 
   9  -1   2      128.55      157.25     17.72 o 
  -9   0   2       54.38       67.48      4.79 o 
  -8   0   2       34.16       43.16      3.57 o 
  -6   0   2        1.41        1.31      1.21 o 
  -5   0   2      121.79      116.36      5.01 o 
  -4   0   2     1199.79     1216.44     12.61 o 
  -3   0   2      179.56      166.96      3.45 o 
  -2   0   2        1.37        4.53      0.94 o 
  -1   0   2      763.95      714.82     10.59 o 
   0   0   2      205.57      172.24      3.57 o 
   1   0   2     1165.47     1147.89     20.03 o 
   2   0   2     1774.22     1694.72     29.13 o 
   3   0   2      627.16      655.30     16.05 o 
   4   0   2        0.02        0.26      0.75 o 
   5   0   2     1255.43     1225.02     17.42 o 
   6   0   2      162.95      156.66      9.76 o 
   7   0   2      584.08      587.37     20.89 o 
   8   0   2      117.72      126.97     10.49 o 
  -9   1   2        6.56        5.03      1.91 o 
  -8   1   2       97.67       95.75      5.21 o 
  -7   1   2     1208.56     1276.53     15.78 o 
  -6   1   2      159.09      166.22      4.89 o 
  -5   1   2       37.49       31.87      2.92 o 
  -4   1   2      836.49      957.02     11.33 o 
  -3   1   2        6.72        7.74      1.18 o 
  -2   1   2      150.79      144.12      2.27 o 
  -1   1   2        8.99       12.10      2.52 o 
   0   1   2      149.61      141.45      6.25 o 
   1   1   2        3.44        6.93      2.06 o 
   2   1   2      261.09      278.20      9.83 o 
   3   1   2      746.48      733.84     18.75 o 
   4   1   2      631.66      659.20     10.88 o 
   5   1   2        0.34        2.05      1.82 o 
   6   1   2        0.56        1.53      2.06 o 
   7   1   2       92.93       87.31     10.07 o 
   8   1   2       26.06       26.10      6.66 o 
  -9   2   2       95.01      107.48      5.08 o 
  -8   2   2        0.58        3.18      2.83 o 
  -7   2   2       44.18       53.24      4.42 o 
  -6   2   2      131.16      129.08      3.93 o 
  -5   2   2      171.12      175.98      4.37 o 
  -4   2   2     1573.47     1678.20     16.09 o 
  -3   2   2      712.88      721.27      6.42 o 
  -2   2   2      285.59      275.32      5.30 o 
  -1   2   2       65.23       79.11      3.13 o 
   0   2   2     1498.53     1571.14     18.95 o 
   1   2   2     1466.01     1540.91     29.61 o 
   2   2   2     1451.96     1587.70     32.06 o 
   3   2   2      745.02      706.85     11.27 o 
   4   2   2        0.97        3.31      1.50 o 
   5   2   2       19.02       15.80      4.37 o 
   6   2   2      485.32      448.73     19.18 o 
   7   2   2       34.52       23.20      6.11 o 
   8   2   2        0.38       -4.56      3.14 o 
  -9   3   2       20.68       22.76      3.84 o 
  -8   3   2      138.95      130.04      5.44 o 
  -7   3   2       11.83       10.93      3.81 o 
  -6   3   2      139.16      125.52      5.87 o 
  -5   3   2      136.72      140.61      3.88 o 
  -4   3   2     1561.54     1591.53     14.51 o 
  -3   3   2        9.78        7.14      1.19 o 
  -2   3   2     2471.64     2560.33     22.04 o 
  -1   3   2      230.17      219.41      6.50 o 
   0   3   2     1086.10     1127.19     16.08 o 
   1   3   2      104.47      102.63      4.14 o 
   2   3   2      383.71      352.30      7.88 o 
   3   3   2      225.00      218.43      6.23 o 
   4   3   2        3.18        1.37      2.14 o 
   5   3   2      331.28      359.64     17.11 o 
   6   3   2       81.96       77.09     10.04 o 
   7   3   2       11.65       10.11      5.06 o 
  -9   4   2      420.20      436.39     11.98 o 
  -8   4   2       19.76       23.81      2.74 o 
  -7   4   2      120.72      124.66      3.57 o 
  -6   4   2      401.38      418.57      6.50 o 
  -5   4   2      706.15      687.13      9.12 o 
  -4   4   2      208.27      228.05      4.91 o 
  -3   4   2      404.68      399.20      7.39 o 
  -2   4   2      171.19      147.78     10.17 o 
  -1   4   2      547.59      574.43     19.19 o 
   0   4   2      152.38      139.53      6.38 o 
   1   4   2      155.88      163.65      5.90 o 
   2   4   2       88.82       89.44      5.43 o 
   3   4   2      724.27      732.64     13.78 o 
   4   4   2       31.78       27.22      5.87 o 
   5   4   2        5.23        1.13      2.78 o 
   6   4   2       65.56       80.78     11.29 o 
  -9   5   2       29.51       34.29      3.77 o 
  -8   5   2       53.11       42.92      3.28 o 
  -7   5   2      303.14      300.12     10.49 o 
  -6   5   2        7.71       11.55      1.76 o 
  -5   5   2       69.46       54.41      5.76 o 
  -4   5   2      217.19      221.23      6.88 o 
  -3   5   2       40.23       35.49      3.02 o 
  -2   5   2       50.31       53.49      4.75 o 
  -1   5   2       23.23       27.43      4.73 o 
   0   5   2      592.12      567.29     12.47 o 
   1   5   2      415.53      439.43     10.85 o 
   2   5   2        1.51        4.39      2.27 o 
   3   5   2       22.60       11.86      4.23 o 
   4   5   2      453.24      447.13     20.54 o 
   5   5   2        9.79       23.19      6.23 o 
  -8   6   2      447.84      419.56     11.36 o 
  -7   6   2      340.82      347.41     10.12 o 
  -6   6   2       35.77       39.32      4.14 o 
  -5   6   2      586.99      576.35     17.72 o 
  -4   6   2      171.52      159.36      5.69 o 
  -3   6   2        0.90        4.53      2.60 o 
  -2   6   2       99.77       96.80      5.98 o 
  -1   6   2     1039.78     1037.96     19.14 o 
   0   6   2      569.11      583.43     13.79 o 
   1   6   2      579.36      579.72     13.77 o 
   2   6   2       86.57       97.93      8.05 o 
   3   6   2        7.04        1.87      2.85 o 
   4   6   2      115.26      130.09     11.76 o 
  -8   7   2       86.79       90.54      5.93 o 
  -7   7   2       80.45       73.52     14.08 o 
  -6   7   2        1.17       -2.39      1.60 o 
  -5   7   2      450.19      445.45     14.23 o 
  -4   7   2       13.93        9.42      1.97 o 
  -3   7   2       33.69       31.71      4.42 o 
  -2   7   2        0.67       -1.13      1.93 o 
  -1   7   2       65.66       68.04      5.95 o 
   0   7   2       39.24       34.05      4.53 o 
   1   7   2       48.09       47.46      5.21 o 
   2   7   2       10.71        8.69      4.27 o 
   3   7   2       24.24       14.01      5.10 o 
  -6   8   2      172.53      171.58      8.46 o 
  -5   8   2        0.00        0.14      2.06 o 
  -4   8   2      122.08      124.43      7.51 o 
  -3   8   2        0.31        1.95      2.37 o 
  -2   8   2       49.69       47.32      5.51 o 
  -1   8   2      137.93      146.26      7.86 o 
   0   8   2        9.84       13.84      6.19 o 
   1   8   2       20.41       24.00      4.01 o 
   2   8   2       48.73       37.91      8.12 o 
  -4   9   2        2.19       -0.81      3.88 o 
  -3   9   2        4.44        6.00      2.92 o 
  -2   9   2       24.56       26.76      5.19 o 
  -1   9   2       23.20       22.80      4.54 o 
   0 -10   3       13.55       12.00      4.90 o 
   1 -10   3      557.37      554.25     23.51 o 
   2 -10   3       60.93       68.11     10.01 o 
   3 -10   3        0.02       -1.42      2.13 o 
   4 -10   3      136.52      143.75     14.81 o 
  -3  -9   3        1.49        3.00      2.49 o 
  -2  -9   3      105.15       95.38      7.82 o 
  -1  -9   3      194.81      198.53     20.67 o 
   0  -9   3       52.34       62.15      5.97 o 
   1  -9   3       76.54       81.01     10.05 o 
   2  -9   3        9.54       11.53      3.07 o 
   3  -9   3        4.87        5.49      4.67 o 
   4  -9   3      218.65      210.04     23.26 o 
   5  -9   3        8.95        8.47      4.02 o 
   6  -9   3        7.35       10.03      2.97 o 
  -4  -8   3       62.67       62.26      6.42 o 
  -3  -8   3        0.69        1.11      2.40 o 
  -2  -8   3      262.00      265.05     10.20 o 
  -1  -8   3      149.83      148.48      7.38 o 
   0  -8   3        0.04       -0.18      2.01 o 
   1  -8   3       81.25       81.84      4.35 o 
   2  -8   3      369.34      363.36     10.76 o 
   3  -8   3       49.84       41.14      4.62 o 
   4  -8   3       25.33       26.10      4.02 o 
   5  -8   3      321.81      302.21      8.81 o 
   6  -8   3        0.05        1.08      4.29 o 
   7  -8   3      103.09      103.23      5.89 o 
  -5  -7   3       44.69       36.70      4.97 o 
  -4  -7   3      131.20      121.93      7.83 o 
  -3  -7   3        0.32        1.07      1.83 o 
  -2  -7   3        7.75        3.99      2.15 o 
  -1  -7   3        4.01       -2.45      2.80 o 
   0  -7   3       68.34       77.30      3.89 o 
   1  -7   3       70.93       84.32      4.30 o 
   2  -7   3        8.19        9.72      2.81 o 
   3  -7   3      585.86      576.01     12.89 o 
   4  -7   3       40.16       35.00      3.80 o 
   5  -7   3      207.56      210.74      7.00 o 
   6  -7   3        0.16        4.31      1.69 o 
   7  -7   3      205.79      207.81      7.11 o 
   8  -7   3        3.16        0.31      4.65 o 
  -6  -6   3       47.08       54.31      5.89 o 
  -5  -6   3       15.23       15.07      3.05 o 
  -4  -6   3      155.32      147.01      7.26 o 
  -3  -6   3      170.96      174.81      7.38 o 
  -2  -6   3       70.69       80.25     14.45 o 
  -1  -6   3       63.51       59.82      3.63 o 
   0  -6   3      114.27      172.00      4.96 o 
   1  -6   3      109.08      110.02      3.83 o 
   2  -6   3      105.41       94.88      6.84 o 
   3  -6   3       19.47       15.21      2.49 o 
   4  -6   3        7.16        8.50      2.19 o 
   5  -6   3      138.35      145.16      5.45 o 
   6  -6   3       11.91        8.29      1.99 o 
   7  -6   3       10.66       13.01      4.09 o 
   8  -6   3        0.06       -1.63      2.16 o 
  -7  -5   3       12.57        6.24      2.49 o 
  -6  -5   3      111.06       94.19     11.22 o 
  -5  -5   3      131.98      126.95      6.62 o 
  -4  -5   3      291.09      290.06     17.09 o 
  -3  -5   3      110.72      106.98      5.37 o 
  -2  -5   3      457.39      481.39     11.11 o 
  -1  -5   3       55.91       60.09      3.33 o 
   0  -5   3       12.53       17.41      2.15 o 
   1  -5   3      152.73      149.06      4.31 o 
   2  -5   3       19.53       20.93      1.34 o 
   3  -5   3       10.01        8.21      1.75 o 
   4  -5   3      135.75      130.25      5.29 o 
   5  -5   3      233.72      239.53      6.22 o 
   6  -5   3       38.84       50.16      3.61 o 
   7  -5   3       37.11       38.72      3.25 o 
   8  -5   3      432.69      418.36     16.16 o 
  -8  -4   3        0.17        1.46      2.11 o 
  -7  -4   3       41.36       39.40      5.50 o 
  -6  -4   3      376.89      361.74     11.42 o 
  -5  -4   3        7.72        7.03      2.13 o 
  -4  -4   3      738.98      749.43     15.42 o 
  -3  -4   3        0.29        1.37      1.39 o 
  -2  -4   3      110.74       99.58      4.45 o 
  -1  -4   3      218.08      210.90      4.59 o 
   0  -4   3       88.90       79.87      2.76 o 
   1  -4   3      210.34      239.41      4.00 o 
   2  -4   3      117.93      107.07      3.65 o 
   3  -4   3        3.91        1.15      1.12 o 
   4  -4   3        2.50        6.62      1.55 o 
   5  -4   3      596.60      592.99     11.84 o 
   6  -4   3       70.76       60.91      3.27 o 
   7  -4   3        1.95       -0.10      1.32 o 
   8  -4   3        0.03       -0.65      1.54 o 
  -8  -3   3       42.28       50.15      7.35 o 
  -7  -3   3       49.34       54.33      5.45 o 
  -6  -3   3      205.36      191.58      7.83 o 
  -5  -3   3       25.43       85.54      7.40 o 
  -4  -3   3       16.28       13.89      1.52 o 
  -3  -3   3     1124.14     1179.37     13.14 o 
  -2  -3   3      216.91      185.38      5.60 o 
  -1  -3   3      110.51      104.97      2.87 o 
   0  -3   3       65.18       63.95      2.24 o 
   1  -3   3        5.28        4.09      0.67 o 
   2  -3   3        8.50        7.09      1.68 o 
   3  -3   3      121.37      138.44      2.46 o 
   4  -3   3       19.20       16.86      1.30 o 
   5  -3   3      122.06      110.95      6.62 o 
   6  -3   3       17.40       21.69      3.80 o 
   7  -3   3      141.50      157.23     13.76 o 
   8  -3   3       55.78       61.78     11.63 o 
   9  -3   3       33.31       42.40     10.48 o 
  -9  -2   3       91.42      121.86      6.97 o 
  -8  -2   3       57.76       53.74      5.51 o 
  -7  -2   3       16.95       17.33      4.91 o 
  -6  -2   3      103.10      100.72      4.56 o 
  -5  -2   3      105.44      115.62     14.21 o 
  -4  -2   3        5.38        8.59      2.35 o 
  -3  -2   3       82.10       86.85      3.33 o 
  -2  -2   3     1583.70     1553.96     14.84 o 
  -1  -2   3     3384.95     3330.72     39.58 o 
   0  -2   3    21702.46    21168.51    214.74 o 
   1  -2   3      508.98      442.25      5.90 o 
   2  -2   3      270.71      246.14      3.73 o 
   3  -2   3      270.71      267.11      5.37 o 
   4  -2   3      264.05      248.06      5.79 o 
   5  -2   3        3.57        7.81      1.66 o 
   6  -2   3      534.79      523.12     15.90 o 
   8  -2   3       94.80      104.17     13.61 o 
  -9  -1   3       84.58      103.25      6.85 o 
  -8  -1   3       10.29       25.59      6.20 o 
  -7  -1   3      692.51      764.91     12.32 o 
  -6  -1   3     1272.10     1208.86     14.60 o 
  -5  -1   3        2.72        0.82      0.83 o 
  -4  -1   3      501.40      467.11      6.92 o 
  -3  -1   3      857.54      845.61     11.08 o 
  -2  -1   3      710.28      713.48      7.13 o 
  -1  -1   3     8991.03     8625.51     62.34 o 
   0  -1   3     6551.49     6387.58    154.96 o 
   1  -1   3      161.16      145.80      3.65 o 
   2  -1   3     1360.77     1308.97     22.98 o 
   3  -1   3      570.62      605.73     14.46 o 
   4  -1   3      418.84      458.39      8.06 o 
   5  -1   3       78.50       73.61      2.82 o 
   6  -1   3      314.71      330.06     13.60 o 
   7  -1   3       69.11       74.79      8.43 o 
  -9   0   3       10.21        7.64      2.56 o 
  -7   0   3      695.08      728.79     11.41 o 
  -6   0   3        5.75        2.74      1.26 o 
  -5   0   3      725.55      706.29      9.64 o 
  -4   0   3       90.45       93.24      3.19 o 
  -3   0   3        0.14        1.47      1.50 o 
  -2   0   3       89.78       93.12      2.41 o 
  -1   0   3        6.41        4.22      2.85 o 
   0   0   3      228.73      231.16      5.06 o 
   1   0   3      160.49      161.38      6.64 o 
   2   0   3      972.90      936.96     19.88 o 
   3   0   3     1800.00     1890.62     35.03 o 
   4   0   3       29.92       28.66      4.44 o 
   5   0   3       12.90       11.60      3.42 o 
   6   0   3       30.94       30.02      5.50 o 
   7   0   3      273.32      263.52     14.36 o 
   8   0   3      182.82      169.44     12.35 o 
  -9   1   3      314.37      300.34     11.00 o 
  -8   1   3        0.14        7.49      2.21 o 
  -7   1   3      194.01      191.48      6.96 o 
  -6   1   3      547.17      532.85      9.06 o 
  -5   1   3      931.89      901.17     13.08 o 
  -4   1   3     1305.58     1378.88     14.07 o 
  -3   1   3      478.99      471.69      5.53 o 
  -2   1   3     2065.64     2015.22     23.76 o 
  -1   1   3        4.80        4.19      0.86 o 
   0   1   3      396.66      382.83     11.56 o 
   1   1   3     3829.89     3798.11     59.56 o 
   2   1   3       59.86       64.36      5.17 o 
   3   1   3      764.30      747.40     20.20 o 
   4   1   3      310.16      323.99     13.41 o 
   5   1   3        1.58        4.47      2.93 o 
   6   1   3      142.09      147.21     10.65 o 
   7   1   3        8.94       13.28      4.57 o 
   8   1   3        1.40        1.77      4.02 o 
  -9   2   3        3.64       -0.13      1.85 o 
  -8   2   3       35.66       45.74      3.41 o 
  -7   2   3      231.11      220.62      5.63 o 
  -6   2   3       12.34       13.54      2.29 o 
  -5   2   3       10.91       13.80      1.12 o 
  -4   2   3      112.05       81.74      2.05 o 
  -3   2   3      647.09      662.97      7.76 o 
  -2   2   3      303.83      331.76      4.88 o 
  -1   2   3       28.16       27.83      2.04 o 
   0   2   3       29.32       31.60      3.65 o 
   1   2   3      139.41      153.29      8.03 o 
   2   2   3       12.11        5.98      2.57 o 
   3   2   3      115.17      122.13      8.30 o 
   4   2   3       21.52       21.57      4.77 o 
   5   2   3       35.60       30.48      5.92 o 
   6   2   3       30.92       28.85      6.34 o 
   7   2   3        9.06       15.55      5.27 o 
  -9   3   3        0.75        0.61      3.40 o 
  -8   3   3       12.98        6.90      2.32 o 
  -7   3   3      268.66      258.16      6.95 o 
  -6   3   3      138.68      135.13      3.46 o 
  -5   3   3      406.61      405.08      8.42 o 
  -4   3   3      390.73      357.76      6.03 o 
  -3   3   3       65.75       74.42      2.86 o 
  -2   3   3       37.52       43.12      2.91 o 
  -1   3   3     1529.58     1637.29     21.94 o 
   0   3   3        8.50        5.19      1.69 o 
   1   3   3        7.41        8.97      1.81 o 
   2   3   3       96.17       92.87      3.96 o 
   3   3   3       40.75       45.41      6.75 o 
   4   3   3      841.63      788.07     25.45 o 
   5   3   3       60.06       70.67      9.52 o 
   6   3   3        4.19        4.32      3.56 o 
   7   3   3      199.08      246.69     16.65 o 
  -9   4   3        5.76        7.03      3.03 o 
  -8   4   3      351.70      338.53      6.26 o 
  -7   4   3       29.86       21.61      2.21 o 
  -6   4   3       19.02       18.83      2.39 o 
  -5   4   3        0.48       -2.10      1.40 o 
  -4   4   3      131.86      123.68      6.75 o 
  -3   4   3      672.47      664.18     11.01 o 
  -2   4   3      861.43      863.88     15.54 o 
  -1   4   3       77.37       89.22      4.82 o 
   0   4   3      161.99      144.66      9.04 o 
   1   4   3        6.39        6.04      1.92 o 
   2   4   3      101.65      109.43      4.88 o 
   3   4   3      494.31      477.63     19.49 o 
   4   4   3       51.22       66.66      9.12 o 
   5   4   3        4.91       16.82      5.78 o 
   6   4   3      195.49      239.07     16.38 o 
  -9   5   3       87.23       99.63      4.91 o 
  -8   5   3      100.31       97.52      4.95 o 
  -7   5   3        1.81        4.60      1.56 o 
  -6   5   3       28.25       21.73      2.39 o 
  -5   5   3      288.82      292.62      8.19 o 
  -4   5   3       49.19       58.72      4.00 o 
  -3   5   3       64.20       52.52      5.08 o 
  -2   5   3       66.87       69.86      5.57 o 
  -1   5   3      834.63      828.22     16.07 o 
   0   5   3        2.88        0.74      2.16 o 
   1   5   3      261.06      251.80      8.38 o 
   2   5   3      205.41      207.15     12.78 o 
   3   5   3       11.01        7.73      3.79 o 
   4   5   3       65.41       53.27      8.84 o 
   5   5   3      114.07      106.82     12.83 o 
  -8   6   3        0.63       -1.27      1.71 o 
  -7   6   3        0.00        3.76      1.56 o 
  -6   6   3        0.15        1.73      2.56 o 
  -5   6   3      439.65      408.78      9.36 o 
  -4   6   3      106.89      116.43      6.94 o 
  -3   6   3      111.76       99.91      6.48 o 
  -2   6   3      424.25      424.60     12.01 o 
  -1   6   3       20.18       18.55      3.51 o 
   0   6   3      251.79      255.62      9.16 o 
   1   6   3       25.28       23.06      7.22 o 
   2   6   3       74.92       78.21     10.20 o 
   3   6   3       11.04        6.22      3.86 o 
   4   6   3       58.12       71.40     10.99 o 
  -7   7   3       45.50       52.16      5.38 o 
  -6   7   3      302.73      282.75     15.23 o 
  -5   7   3       34.65       36.24     11.34 o 
  -4   7   3      306.85      304.04     10.82 o 
  -3   7   3      105.48      100.68      7.73 o 
  -2   7   3       29.60       29.97      9.08 o 
  -1   7   3      120.97      115.27      7.39 o 
   0   7   3      200.91      213.51     16.12 o 
   1   7   3       42.63       31.83      6.75 o 
   2   7   3       67.10       57.33      9.32 o 
  -6   8   3        8.48        1.83      4.65 o 
  -5   8   3        3.86       -0.67      4.36 o 
  -4   8   3       55.14       62.59     14.16 o 
  -3   8   3        8.67       12.39      3.36 o 
  -2   8   3      102.06       83.72      7.38 o 
  -1   8   3       53.00       57.66      6.15 o 
   0   8   3       70.86       88.67      7.37 o 
   1   8   3       18.39       18.81      6.22 o 
  -1 -10   4       39.06       44.86      8.03 o 
   0 -10   4      343.62      363.75     18.71 o 
   1 -10   4       13.43        7.76      4.27 o 
   2 -10   4       14.77       27.04      6.98 o 
   3 -10   4       48.91       52.82     13.14 o 
   4 -10   4       51.06       48.93      5.84 o 
  -3  -9   4      151.54      140.32      9.36 o 
  -2  -9   4      319.05      304.36     11.46 o 
  -1  -9   4      256.44      263.72     10.32 o 
   0  -9   4       56.53       57.77      8.75 o 
   1  -9   4       12.73       14.34      5.07 o 
   2  -9   4      187.84      181.91      8.36 o 
   3  -9   4        2.72        1.84      2.22 o 
   4  -9   4       99.21      107.16      7.66 o 
   5  -9   4      156.64      145.26      7.52 o 
   6  -9   4       44.96       41.59      4.55 o 
  -4  -8   4      144.30      126.05      7.63 o 
  -3  -8   4        0.74        7.04      2.69 o 
  -2  -8   4      186.40      211.02      8.94 o 
  -1  -8   4      195.10      193.32      8.27 o 
   0  -8   4       41.63       46.06      4.58 o 
   1  -8   4      108.29      115.22     13.93 o 
   2  -8   4       26.83       26.92      3.79 o 
   3  -8   4        9.83       11.84      2.81 o 
   4  -8   4        8.05        6.70      2.30 o 
   5  -8   4      191.98      187.68      7.07 o 
   6  -8   4       80.19       77.55      5.51 o 
   7  -8   4        3.19        3.24      1.90 o 
  -6  -7   4        6.93        8.72      3.32 o 
  -5  -7   4       31.94       28.05      5.71 o 
  -4  -7   4      113.69      108.54      7.13 o 
  -3  -7   4       18.25       19.83      3.44 o 
  -2  -7   4       18.76       20.35      3.34 o 
  -1  -7   4       21.24       19.47      3.19 o 
   0  -7   4      223.45      276.13      6.83 o 
   1  -7   4      871.76      893.18     13.28 o 
   2  -7   4       33.26       25.10      3.51 o 
   3  -7   4      381.34      383.08      9.10 o 
   4  -7   4        3.57       -0.19      1.87 o 
   5  -7   4      185.76      187.56      6.69 o 
   6  -7   4       93.06       90.87      5.06 o 
   7  -7   4       90.29      103.64      6.47 o 
  -7  -6   4       58.94       69.41      7.39 o 
  -6  -6   4       25.27       35.76      4.82 o 
  -5  -6   4       10.73       16.38      3.25 o 
  -4  -6   4      344.28      341.40     10.95 o 
  -3  -6   4       42.66       42.75      4.52 o 
  -2  -6   4     1175.37     1191.37     20.40 o 
  -1  -6   4       17.90       15.21      2.02 o 
   0  -6   4      217.61      282.02      6.31 o 
   1  -6   4      340.99      331.78      6.50 o 
   2  -6   4      401.46      399.24      8.45 o 
   3  -6   4       41.97       46.22      3.62 o 
   4  -6   4      951.99      927.48     14.00 o 
   5  -6   4       17.48       16.19      2.51 o 
   6  -6   4       21.01       20.78      2.71 o 
   7  -6   4      242.44      242.43      7.19 o 
   8  -6   4       80.05       75.14     33.33 o 
  -7  -5   4       56.54       49.91     15.77 o 
  -6  -5   4        0.27        2.93      1.89 o 
  -5  -5   4      375.01      357.95     11.24 o 
  -4  -5   4       11.88       10.36      2.25 o 
  -3  -5   4      368.55      336.46      9.70 o 
  -2  -5   4       27.51       35.57      3.58 o 
  -1  -5   4       17.93       13.76      1.68 o 
   0  -5   4      579.54      616.81     27.10 o 
   1  -5   4       82.29       79.71      2.65 o 
   2  -5   4       58.86       60.82      3.41 o 
   3  -5   4      187.14      193.18      6.90 o 
   4  -5   4      690.00      710.84     12.59 o 
   5  -5   4        4.62        5.27      1.83 o 
   6  -5   4       44.17       44.48      3.51 o 
   7  -5   4      475.23      494.95     10.60 o 
   8  -5   4      196.56      187.97      7.43 o 
  -8  -4   4        2.74        1.00      2.06 o 
  -7  -4   4      360.65      314.77     11.38 o 
  -6  -4   4       29.72       34.92      9.96 o 
  -5  -4   4       43.48       44.74      4.53 o 
  -4  -4   4       69.91       59.13      4.86 o 
  -3  -4   4      793.06      805.91     23.25 o 
  -2  -4   4      177.80      196.31      4.44 o 
  -1  -4   4      277.43      266.23      7.58 o 
   0  -4   4      269.79      266.91      4.00 o 
   1  -4   4      688.84      723.93      6.84 o 
   2  -4   4     1605.73     1619.79     17.38 o 
   3  -4   4      250.35      231.02      8.98 o 
   4  -4   4       18.62       15.23      2.08 o 
   5  -4   4        3.45        3.20      1.61 o 
   6  -4   4      509.07      484.55     15.31 o 
   7  -4   4      223.96      223.46      8.60 o 
   8  -4   4       74.65       82.33      4.80 o 
  -8  -3   4      219.26      232.56     10.11 o 
  -7  -3   4       30.51       42.73      4.87 o 
  -6  -3   4        0.78        1.15      1.43 o 
  -5  -3   4     1137.62     1088.81     33.48 o 
  -4  -3   4       11.62        6.79      1.17 o 
  -3  -3   4       72.30       90.84      5.84 o 
  -2  -3   4      942.35      889.70     14.33 o 
  -1  -3   4     1587.08     1593.02     13.77 o 
   0  -3   4      246.12      276.60      3.75 o 
   1  -3   4      290.56      270.37      4.52 o 
   2  -3   4       12.87       14.12      1.17 o 
   3  -3   4       71.34       77.16      2.29 o 
   4  -3   4       15.45       15.71      1.50 o 
   5  -3   4      715.86      711.20     14.50 o 
   7  -3   4       29.10       36.05      9.15 o 
   8  -3   4       85.65       86.86     13.40 o 
  -9  -2   4       53.31       53.17      5.26 o 
  -8  -2   4       14.65       22.38      4.32 o 
  -7  -2   4      144.48      148.65      6.20 o 
  -6  -2   4       19.60       23.30      2.96 o 
  -5  -2   4      306.50      304.94      4.19 o 
  -4  -2   4       13.78        6.86      1.07 o 
  -3  -2   4      131.25      133.97      3.12 o 
  -2  -2   4      854.62      849.40     10.88 o 
  -1  -2   4      269.28      283.50      5.67 o 
   0  -2   4     4542.38     4681.03     37.16 o 
   1  -2   4       30.44       25.68      1.64 o 
   2  -2   4       13.87        6.69      5.55 o 
   3  -2   4       47.97       57.08      2.10 o 
   4  -2   4       63.62       58.44      2.95 o 
   5  -2   4      119.46      120.52      6.84 o 
   6  -2   4       96.71       91.60      6.78 o 
  -9  -1   4      176.95      169.94      9.71 o 
  -8  -1   4      103.74      131.80      6.40 o 
  -7  -1   4      469.22      509.94     27.37 o 
  -6  -1   4       20.43       23.53      3.34 o 
  -5  -1   4       21.64       27.15      2.87 o 
  -4  -1   4      211.88      219.81      3.18 o 
  -3  -1   4      217.00      191.27      3.53 o 
  -2  -1   4      309.81      304.92      7.14 o 
  -1  -1   4      867.09      858.79      9.39 o 
   0  -1   4     2109.03     2001.73     22.26 o 
   1  -1   4       75.89       76.28      3.14 o 
   2  -1   4       15.10        7.88      2.15 o 
   3  -1   4        2.40       -1.38      1.16 o 
   4  -1   4      138.28      118.99      6.89 o 
   5  -1   4      531.75      515.20     16.48 o 
   6  -1   4        0.01        0.47      2.52 o 
   7  -1   4       17.41       17.15      4.81 o 
  -9   0   4       40.14       37.73      6.53 o 
  -8   0   4      868.01      856.79     21.18 o 
  -7   0   4      208.09      216.44      7.49 o 
  -6   0   4      114.02      104.66      4.15 o 
  -5   0   4      102.07      101.97      3.84 o 
  -4   0   4      211.21      223.20      3.66 o 
  -3   0   4     2554.61     2541.00     22.59 o 
  -2   0   4      399.38      359.12      5.32 o 
  -1   0   4      103.59      107.52      3.00 o 
   0   0   4       39.96       43.74      2.79 o 
   1   0   4      311.89      304.52     10.29 o 
   2   0   4      165.38      192.59      8.50 o 
   3   0   4     1597.14     1675.52     33.38 o 
   4   0   4      146.19      139.76      8.37 o 
   5   0   4      284.54      299.53     13.39 o 
   6   0   4       19.03       24.17      5.28 o 
   7   0   4      182.13      186.81     12.35 o 
   8   0   4        9.28        8.34      4.65 o 
  -9   1   4       17.60       17.73      3.24 o 
  -8   1   4       91.94       83.71      5.07 o 
  -7   1   4        5.58        3.62      2.42 o 
  -6   1   4        7.64       10.63      1.93 o 
  -5   1   4      154.22      139.82      2.28 o 
  -4   1   4      101.44      103.58      2.79 o 
  -3   1   4      307.47      313.65      7.78 o 
  -2   1   4      532.54      554.22      7.47 o 
  -1   1   4      288.49      312.85      5.42 o 
   0   1   4      230.64      257.14     10.30 o 
   1   1   4       18.54       17.70      3.69 o 
   2   1   4        2.08        8.32      2.80 o 
   3   1   4        2.71        6.39      2.76 o 
   4   1   4        1.89       -0.90      2.10 o 
   5   1   4        0.24        2.05      2.19 o 
   6   1   4        2.28        2.57      3.00 o 
   7   1   4       23.89       20.14      5.71 o 
  -9   2   4       53.15       57.74      4.65 o 
  -8   2   4       66.62       65.66      4.82 o 
  -7   2   4        3.29       -1.38      2.67 o 
  -6   2   4      465.81      459.11      5.32 o 
  -5   2   4        1.62        0.18      0.71 o 
  -4   2   4      819.81      821.61      8.20 o 
  -3   2   4      153.83      163.72      4.91 o 
  -2   2   4      196.50      201.99      4.08 o 
  -1   2   4        0.09        3.53      1.07 o 
   0   2   4      351.48      381.88      8.09 o 
   1   2   4       31.20       29.76      4.96 o 
   2   2   4      518.03      543.31     17.91 o 
   3   2   4       36.77       37.66      6.05 o 
   4   2   4       57.95       47.02      6.98 o 
   5   2   4      190.35      243.44     13.94 o 
   6   2   4        5.42        6.05      3.78 o 
   7   2   4      168.78      156.98     12.76 o 
  -9   3   4       19.90       25.03      1.98 o 
  -8   3   4       72.34       69.06      3.06 o 
  -7   3   4       76.23       68.09      3.27 o 
  -6   3   4      613.23      581.68      8.63 o 
  -5   3   4        5.55        3.49      1.72 o 
  -4   3   4       75.12       83.99      8.59 o 
  -3   3   4        9.51       12.23      3.33 o 
  -2   3   4      177.09      193.86      4.40 o 
  -1   3   4      258.70      271.04      7.80 o 
   0   3   4      229.52      214.23      6.78 o 
   1   3   4      388.99      367.91      8.41 o 
   2   3   4        8.44       12.38      3.84 o 
   3   3   4      414.03      377.93     16.79 o 
   4   3   4       66.81       56.84      8.21 o 
   5   3   4      196.79      189.64     13.35 o 
   6   3   4      193.06      220.30     15.25 o 
  -9   4   4       23.57       24.08      2.80 o 
  -8   4   4       11.19       14.30      2.18 o 
  -7   4   4      184.06      159.42      6.10 o 
  -6   4   4       23.21       24.84      2.48 o 
  -5   4   4       38.03       33.43      2.73 o 
  -4   4   4      632.11      628.48     11.56 o 
  -3   4   4      454.01      415.83      8.86 o 
  -2   4   4       35.49       36.71      4.26 o 
  -1   4   4      282.55      284.17     14.44 o 
   0   4   4      656.45      624.01     12.84 o 
   1   4   4      419.37      415.36      9.99 o 
   2   4   4     1399.52     1417.88     36.37 o 
   3   4   4      224.93      231.43     14.14 o 
   4   4   4        4.35        2.79      2.65 o 
   5   4   4      144.02      142.94     12.46 o 
  -9   5   4       10.07       10.56      2.47 o 
  -8   5   4        5.06        3.19      1.79 o 
  -7   5   4      205.91      214.19      6.28 o 
  -6   5   4      195.22      190.37      5.60 o 
  -5   5   4        3.04        8.94      2.52 o 
  -4   5   4     1328.36     1303.33     22.87 o 
  -3   5   4      201.89      192.95      8.37 o 
  -2   5   4      326.00      326.59     10.53 o 
  -1   5   4      211.31      189.22      7.85 o 
   0   5   4       74.23       68.27      5.49 o 
   1   5   4       47.10       41.37      7.17 o 
   2   5   4      225.62      220.42     13.86 o 
   3   5   4       89.00       89.21     11.09 o 
   4   5   4       37.84       29.08      6.84 o 
  -8   6   4      183.05      193.09      7.12 o 
  -7   6   4       37.22       30.95      8.63 o 
  -6   6   4      251.65      265.57      7.90 o 
  -5   6   4      234.57      224.70      9.64 o 
  -4   6   4        8.19        9.04      3.18 o 
  -3   6   4      721.85      738.08     16.95 o 
  -2   6   4       49.29       58.42      7.45 o 
  -1   6   4      212.42      199.41     12.53 o 
   0   6   4      303.37      310.26     10.30 o 
   1   6   4       90.61      115.12     12.53 o 
   2   6   4       39.02       34.64      7.77 o 
   3   6   4      113.54      103.40     12.36 o 
  -7   7   4        0.26       -6.40      4.27 o 
  -6   7   4        2.61       13.34      3.52 o 
  -5   7   4        8.48        6.80      3.18 o 
  -4   7   4       39.45       54.24      6.10 o 
  -3   7   4       11.51        7.07      3.06 o 
  -2   7   4       69.94       57.16      6.04 o 
  -1   7   4        8.85        4.71      2.73 o 
   0   7   4      103.42       92.67     11.63 o 
   1   7   4      166.90      185.88     13.82 o 
   2   7   4      200.52      196.55     15.01 o 
  -5   8   4      209.70      213.88     22.79 o 
  -4   8   4       72.53       79.01      7.50 o 
  -3   8   4       32.34       35.85      5.35 o 
  -2   8   4       37.63       35.79      5.74 o 
  -1   8   4       53.64       65.33      6.74 o 
  -1 -10   5       20.64       20.44      6.15 o 
   0 -10   5        0.74        4.22      3.48 o 
   1 -10   5        8.96        7.77      4.46 o 
   2 -10   5       58.05       73.08     10.32 o 
   3 -10   5        6.44        5.60      3.26 o 
   4 -10   5       11.55        8.89      2.92 o 
  -3  -9   5      283.50      276.68     11.29 o 
  -2  -9   5       33.39       24.48      5.18 o 
  -1  -9   5       27.59       25.43      7.12 o 
   0  -9   5        0.00       -2.35      2.27 o 
   1  -9   5      137.64      156.83     11.89 o 
   2  -9   5       30.26       32.03      4.54 o 
   3  -9   5       16.63       16.91      3.40 o 
   4  -9   5      356.13      349.96     11.32 o 
   5  -9   5       73.74       68.18      5.47 o 
  -5  -8   5       34.13       37.12      5.34 o 
  -4  -8   5       15.82       21.54      4.70 o 
  -3  -8   5      833.79      858.77     19.62 o 
  -2  -8   5      232.44      225.75      9.95 o 
  -1  -8   5       58.62       53.65      5.28 o 
   0  -8   5      412.10      540.53     27.45 o 
   1  -8   5       67.31       67.65      6.78 o 
   2  -8   5       15.55       16.93      3.08 o 
   3  -8   5      599.30      578.34     14.17 o 
   4  -8   5      129.20      137.66      6.24 o 
   5  -8   5        0.78        0.90      1.90 o 
   6  -8   5       87.18       88.97      5.38 o 
  -6  -7   5        4.08        2.99      2.04 o 
  -5  -7   5      263.69      252.54     23.70 o 
  -4  -7   5      279.34      288.70     10.76 o 
  -3  -7   5       48.51       54.42      7.44 o 
  -2  -7   5      299.04      309.49     10.03 o 
  -1  -7   5      322.02      323.43     10.75 o 
   0  -7   5        0.27       -1.03      0.82 o 
   1  -7   5       32.09       33.51      3.86 o 
   2  -7   5        5.45        4.96      2.60 o 
   3  -7   5       53.33       53.62      4.18 o 
   4  -7   5       13.87       13.32      2.55 o 
   5  -7   5        0.02       -1.53      1.48 o 
   6  -7   5       38.57       32.10      3.53 o 
   7  -7   5        8.87        7.13      2.04 o 
  -7  -6   5        1.94        1.52      2.25 o 
  -6  -6   5      441.16      391.71     13.13 o 
  -5  -6   5      227.25      229.22      9.47 o 
  -4  -6   5      100.73       98.04      7.25 o 
  -3  -6   5      117.49      113.78      6.17 o 
  -2  -6   5       15.07        9.78      2.33 o 
  -1  -6   5      302.66      301.47      6.67 o 
   0  -6   5      407.14      426.23      7.90 o 
   1  -6   5       51.29       44.90      2.17 o 
   2  -6   5      417.67      404.29      8.58 o 
   3  -6   5        1.51        1.88      1.84 o 
   4  -6   5        5.60        8.91      2.21 o 
   5  -6   5      289.35      274.20      7.39 o 
   6  -6   5       39.57       45.81      3.77 o 
   7  -6   5       32.02       31.37      4.05 o 
  -7  -5   5        1.91        3.14      2.33 o 
  -6  -5   5      411.82      430.90     13.32 o 
  -5  -5   5       15.21       21.19      3.52 o 
  -4  -5   5       32.68       28.75      3.71 o 
  -3  -5   5      565.07      561.35     28.81 o 
  -2  -5   5        0.02        1.03      1.15 o 
  -1  -5   5      330.47      339.00      6.69 o 
   0  -5   5      191.57      180.62      3.89 o 
   1  -5   5       10.33        7.29      1.35 o 
   2  -5   5       29.82       34.71      3.21 o 
   3  -5   5      176.19      181.78      5.48 o 
   4  -5   5        2.00        0.74      1.02 o 
   5  -5   5       12.68       10.52      2.38 o 
   6  -5   5      165.58      161.53      5.50 o 
   7  -5   5      140.77      145.60      6.96 o 
   8  -5   5       61.70       63.83      6.43 o 
  -8  -4   5       43.77       55.20      5.21 o 
  -7  -4   5       25.63       25.28      4.80 o 
  -6  -4   5       42.94       33.48      4.49 o 
  -5  -4   5        3.23        3.23      1.85 o 
  -4  -4   5      289.07      305.09     16.27 o 
  -3  -4   5      217.28      235.84      9.49 o 
  -2  -4   5        1.81        0.83      0.88 o 
  -1  -4   5      260.08      243.62      4.63 o 
   0  -4   5     1182.62     1245.93     10.75 o 
   1  -4   5     4853.18     4982.66     38.05 o 
   2  -4   5       45.70       41.86      2.45 o 
   3  -4   5        2.83        2.21      1.36 o 
   4  -4   5        0.14        0.16      2.39 o 
   5  -4   5       74.07       75.26      3.80 o 
   6  -4   5        7.26        9.93      2.44 o 
   8  -4   5       37.13       37.18      4.36 o 
  -8  -3   5       36.65       44.63      5.49 o 
  -7  -3   5      130.58      135.53      6.30 o 
  -6  -3   5      286.51      291.30      8.49 o 
  -5  -3   5      118.26      103.18      4.82 o 
  -4  -3   5      365.34      371.78      6.31 o 
  -3  -3   5      142.89      159.09      5.24 o 
  -2  -3   5       41.17       40.36      2.04 o 
  -1  -3   5        0.97       -0.41      0.61 o 
   0  -3   5      599.84      608.08      8.08 o 
   1  -3   5      297.31      271.34      4.98 o 
   2  -3   5       53.51       58.65      2.95 o 
   3  -3   5        3.60        3.64      0.96 o 
   4  -3   5      153.80      170.33      3.96 o 
   5  -3   5       16.31       12.73      2.84 o 
   6  -3   5       92.17       91.75      5.62 o 
   8  -3   5        6.30       -3.64      5.64 o 
  -9  -2   5      108.52      124.02      7.16 o 
  -8  -2   5       34.90       39.39      4.29 o 
  -7  -2   5        4.08        5.14      2.83 o 
  -6  -2   5      465.58      430.95      9.98 o 
  -5  -2   5       89.30      109.96      4.66 o 
  -4  -2   5      386.76      376.25      6.00 o 
  -3  -2   5      193.49      196.02      5.37 o 
  -2  -2   5      110.98      115.63      2.89 o 
  -1  -2   5      228.73      248.71      4.77 o 
   0  -2   5      442.57      435.60      6.48 o 
   1  -2   5       19.49       24.92      1.78 o 
   2  -2   5      429.90      398.80      7.72 o 
   3  -2   5      925.49      916.28     13.35 o 
   4  -2   5      560.76      542.06     14.75 o 
   5  -2   5      196.97      202.73      9.54 o 
  -9  -1   5        4.37        5.48      2.87 o 
  -8  -1   5      215.76      203.14      7.67 o 
  -7  -1   5      610.72      606.51     13.87 o 
  -6  -1   5       69.97       69.68      4.83 o 
  -5  -1   5      311.26      308.32      8.18 o 
  -4  -1   5       44.19       57.64      2.37 o 
  -3  -1   5       81.07       85.66      3.58 o 
  -2  -1   5       70.55       91.11      2.85 o 
  -1  -1   5       72.79       87.07      2.87 o 
   0  -1   5      529.04      522.04      7.18 o 
   1  -1   5       73.02       68.63      7.62 o 
   2  -1   5      816.24      795.49     18.66 o 
   3  -1   5       24.84       23.20      4.00 o 
   4  -1   5      586.63      603.13     17.72 o 
   5  -1   5       65.35       74.00      6.52 o 
   6  -1   5        0.30        3.38      2.55 o 
  -9   0   5        0.58        0.71      1.96 o 
  -8   0   5       46.63       50.26      4.77 o 
  -7   0   5        4.52        6.89      2.12 o 
  -6   0   5       23.37       20.70      1.85 o 
  -5   0   5      207.83      192.65      8.13 o 
  -4   0   5      144.00      171.80      6.34 o 
  -3   0   5       85.95       75.40      4.31 o 
  -2   0   5      741.18      738.81      9.30 o 
  -1   0   5        8.34        8.46      1.29 o 
   0   0   5      260.29      263.54      6.74 o 
   1   0   5      638.69      655.09     17.70 o 
   2   0   5      194.64      226.50      9.93 o 
   3   0   5      354.71      324.08     12.85 o 
   4   0   5      177.76      198.91     10.64 o 
   5   0   5       39.07       47.30      6.79 o 
   6   0   5      164.81      170.94     11.40 o 
   7   0   5       43.80       38.65      7.40 o 
  -9   1   5        3.47        3.59      2.26 o 
  -8   1   5       19.66       15.38      3.06 o 
  -7   1   5        5.29        5.39      4.53 o 
  -6   1   5      335.82      321.36      6.44 o 
  -5   1   5        3.48        4.20      1.22 o 
  -4   1   5     1790.95     1819.95     25.45 o 
  -3   1   5      562.83      529.29     11.16 o 
  -2   1   5      486.04      504.02      7.91 o 
  -1   1   5       28.92       26.34      1.85 o 
   0   1   5     1881.31     1946.95     18.45 o 
   1   1   5       11.58       10.98      3.27 o 
   2   1   5      420.23      424.07     15.23 o 
   3   1   5      655.48      672.87     20.97 o 
   4   1   5        6.76        2.63      2.67 o 
   5   1   5      482.47      496.86     19.80 o 
   6   1   5      295.00      280.24     15.47 o 
   7   1   5       12.68       10.38      4.91 o 
  -9   2   5      148.71      142.84      6.88 o 
  -8   2   5        2.83        1.01      1.62 o 
  -7   2   5      357.35      325.65      6.16 o 
  -6   2   5       50.47       61.67      3.23 o 
  -5   2   5      547.15      557.45     17.18 o 
  -4   2   5       12.01        6.01      1.85 o 
  -3   2   5       62.38       63.65      4.26 o 
  -2   2   5     1004.16      991.75     11.15 o 
  -1   2   5      198.60      174.15      3.96 o 
   0   2   5        7.21       13.35      2.27 o 
   1   2   5      274.87      251.31     12.07 o 
   2   2   5        0.10        0.68      2.32 o 
   3   2   5      605.31      653.46     22.08 o 
   4   2   5      216.43      226.58     13.44 o 
   5   2   5       43.68       55.47      8.73 o 
   6   2   5        4.22        2.72      3.52 o 
  -9   3   5      228.48      234.43      6.32 o 
  -8   3   5        9.14       17.59      2.27 o 
  -7   3   5      227.50      223.74      6.67 o 
  -6   3   5        2.10        7.24      2.27 o 
  -5   3   5       52.12       60.81      4.90 o 
  -4   3   5        4.38       10.51      2.31 o 
  -3   3   5       26.86       27.16      3.57 o 
  -2   3   5       39.24       35.70      2.60 o 
  -1   3   5       16.37       17.11      2.97 o 
   0   3   5      460.99      464.33     11.38 o 
   1   3   5      148.09      185.32     11.25 o 
   2   3   5       39.85       49.36      7.59 o 
   3   3   5      431.26      411.31     18.31 o 
   4   3   5      143.39      154.64     11.75 o 
   5   3   5        5.85        0.64      2.91 o 
  -9   4   5        5.49        2.40      1.83 o 
  -8   4   5      139.63      119.61      4.89 o 
  -7   4   5      199.52      199.22      5.80 o 
  -6   4   5      218.59      229.09      7.79 o 
  -5   4   5       23.35       30.18      3.64 o 
  -4   4   5       58.96       59.44      4.55 o 
  -3   4   5       61.08       56.43      4.40 o 
  -2   4   5      159.20      149.85      7.23 o 
  -1   4   5     1388.87     1387.26     22.23 o 
   0   4   5       13.09       20.92      6.75 o 
   1   4   5       35.84       50.66      7.97 o 
   2   4   5       37.31       39.72      7.16 o 
   3   4   5      204.18      192.83     13.32 o 
   4   4   5        3.69        7.42      4.62 o 
   5   4   5       22.91       21.23      6.17 o 
  -8   5   5      416.68      428.99      9.11 o 
  -7   5   5        8.98       11.15      4.48 o 
  -6   5   5        1.69        3.74      2.21 o 
  -5   5   5      813.20      786.08     14.57 o 
  -4   5   5        9.61        7.27      3.14 o 
  -3   5   5       96.76      104.91     11.26 o 
  -2   5   5      101.47       94.48     12.39 o 
  -1   5   5       33.51       41.75      4.83 o 
   0   5   5      160.33      149.77      6.99 o 
   1   5   5      253.03      235.46     14.53 o 
   2   5   5       37.45       33.21      7.59 o 
   3   5   5       50.54       29.48      6.94 o 
  -7   6   5       39.61       51.65      6.02 o 
  -6   6   5      140.97      144.70      9.36 o 
  -5   6   5       58.40       63.51      7.08 o 
  -4   6   5        3.51        3.97      2.67 o 
  -3   6   5       14.83       13.62      5.42 o 
  -2   6   5       76.35       78.67      6.83 o 
  -1   6   5       21.97       14.12      3.32 o 
   0   6   5        4.96        5.75      3.99 o 
   1   6   5       69.72       84.63     11.16 o 
   2   6   5       10.30       10.91      5.04 o 
  -6   7   5       52.52       61.16      6.89 o 
  -5   7   5       73.99       75.15      7.43 o 
  -4   7   5      110.96      115.55      8.88 o 
  -3   7   5       20.42       29.06      4.80 o 
  -2   7   5       29.87       39.63      6.27 o 
  -1   7   5       57.26       61.65      6.29 o 
   0   7   5       55.35       53.72      9.29 o 
  -1 -10   6      181.02      205.52     14.30 o 
   0 -10   6        2.00        5.31      4.17 o 
   1 -10   6       16.70       16.99      5.33 o 
   2 -10   6      166.63      186.07     13.58 o 
   3 -10   6       37.19       39.78      5.06 o 
  -3  -9   6      110.41      109.24      8.43 o 
  -2  -9   6       11.94       14.28      3.87 o 
  -1  -9   6       39.65       39.79      7.46 o 
   0  -9   6        2.09       -2.47      2.61 o 
   1  -9   6       27.54       38.84      7.36 o 
   2  -9   6      500.64      498.15     20.19 o 
   3  -9   6       43.96       53.14      5.53 o 
   4  -9   6      145.86      138.87     12.10 o 
   5  -9   6        0.07        1.34      1.97 o 
  -5  -8   6        0.19        8.56      2.87 o 
  -4  -8   6        3.34        1.10      2.24 o 
  -3  -8   6       68.36       78.01      6.74 o 
  -2  -8   6       10.61        7.71      2.52 o 
  -1  -8   6      130.78      137.04      6.77 o 
   0  -8   6       43.86       30.26      5.76 o 
   1  -8   6       59.43       51.24     15.84 o 
   2  -8   6       69.98       85.20      5.42 o 
   3  -8   6       58.40       65.70      6.29 o 
   4  -8   6       10.04       12.26      2.70 o 
   5  -8   6       86.72       91.45      6.01 o 
   6  -8   6       60.03       51.74      4.62 o 
  -6  -7   6        2.73        1.89      2.18 o 
  -5  -7   6        0.03       -0.93      1.69 o 
  -4  -7   6      596.06      582.93     15.72 o 
  -3  -7   6      141.19      144.81      7.27 o 
  -2  -7   6       37.86       36.55      7.09 o 
  -1  -7   6        2.38        2.71      2.48 o 
   0  -7   6       40.28       38.71      3.88 o 
   1  -7   6       61.91       61.29      4.90 o 
   2  -7   6       83.00       83.42      5.03 o 
   3  -7   6      194.27      197.45      6.58 o 
   4  -7   6       12.49       10.74      2.33 o 
   5  -7   6      313.91      304.68      8.52 o 
   6  -7   6       14.61        6.67      2.00 o 
   7  -7   6        5.55       10.20      2.93 o 
  -7  -6   6        3.32        6.54      2.69 o 
  -6  -6   6      545.88      535.90     15.74 o 
  -5  -6   6       36.71       33.60      4.57 o 
  -4  -6   6      197.65      207.29      8.74 o 
  -3  -6   6       39.91       40.44      4.54 o 
  -2  -6   6       24.43       27.23      3.54 o 
  -1  -6   6       67.03       74.00      3.36 o 
   0  -6   6      132.93      138.39      3.57 o 
   1  -6   6       35.89       34.08      2.05 o 
   2  -6   6       28.14       26.74      4.06 o 
   3  -6   6       88.05       92.51      4.77 o 
   4  -6   6       41.34       36.69      4.54 o 
   5  -6   6       56.54       61.39      4.31 o 
   6  -6   6        0.96        2.20      5.64 o 
   7  -6   6       48.22       52.09      8.60 o 
  -7  -5   6        8.72       12.04      2.81 o 
  -6  -5   6       51.27       43.62      5.40 o 
  -5  -5   6       38.81       35.42      4.52 o 
  -4  -5   6       69.88       70.26      5.86 o 
  -3  -5   6      131.77      132.58      5.29 o 
  -2  -5   6       24.71       28.01      2.87 o 
  -1  -5   6       14.33       14.00      1.48 o 
   0  -5   6       27.83       24.58      1.83 o 
   1  -5   6       44.70       44.65      2.57 o 
   2  -5   6       24.71       23.82      2.60 o 
   3  -5   6       45.61       56.27      3.79 o 
   4  -5   6        1.40        2.03      1.62 o 
   5  -5   6       33.58       39.87      3.29 o 
   6  -5   6      149.64      163.00      7.17 o 
   7  -5   6        0.64        0.09      1.98 o 
  -8  -4   6       56.87       63.03      7.54 o 
  -7  -4   6       14.83       15.78      3.06 o 
  -6  -4   6       70.55       68.69      5.96 o 
  -5  -4   6        4.50        0.79      1.53 o 
  -4  -4   6      103.73      103.79      4.85 o 
  -3  -4   6       32.45       25.64      2.71 o 
  -2  -4   6      293.60      274.72      5.22 o 
  -1  -4   6      859.98      833.79      8.49 o 
   0  -4   6     2240.86     2363.10     19.99 o 
   1  -4   6      258.96      298.90      5.78 o 
   2  -4   6      123.16      109.12      3.32 o 
   3  -4   6        0.72        1.33      1.37 o 
   4  -4   6       16.26       14.05      2.24 o 
   5  -4   6       73.97       80.22      5.55 o 
   6  -4   6        1.96        7.68      3.79 o 
   7  -4   6      120.71      126.47      6.83 o 
  -8  -3   6      180.77      168.97      7.43 o 
  -7  -3   6       10.13       10.14      2.53 o 
  -6  -3   6      544.81      521.20     11.69 o 
  -5  -3   6       41.27       45.24      4.05 o 
  -4  -3   6        0.58       -1.25      0.83 o 
  -3  -3   6      790.41      812.07     12.52 o 
  -2  -3   6      324.24      332.16      5.53 o 
  -1  -3   6      641.99      644.55      9.05 o 
   0  -3   6     3715.42     3713.09     32.11 o 
   1  -3   6     1114.96     1053.20     12.11 o 
   2  -3   6      111.03      108.02      3.29 o 
   3  -3   6      639.24      643.10     10.99 o 
   4  -3   6        2.00       -0.04      1.18 o 
   5  -3   6      116.98      117.32      6.57 o 
   6  -3   6      844.81      848.50     19.83 o 
   7  -3   6       14.40       13.45      3.41 o 
  -9  -2   6       12.76       13.91      4.07 o 
  -8  -2   6       76.33       75.63      5.99 o 
  -7  -2   6     1317.84     1339.52     20.73 o 
  -6  -2   6      100.82      111.65      7.76 o 
  -5  -2   6      548.71      554.70     11.11 o 
  -4  -2   6        4.94        2.04      2.23 o 
  -3  -2   6       53.78       62.78      3.51 o 
  -2  -2   6     1522.11     1526.61     16.01 o 
  -1  -2   6      277.01      279.71      5.54 o 
   0  -2   6       25.24       26.82      2.11 o 
   1  -2   6        9.91        8.83      1.35 o 
   2  -2   6      101.69      125.98      5.83 o 
   3  -2   6      287.83      281.75      7.14 o 
   4  -2   6      214.54      218.26      6.60 o 
   5  -2   6        2.41        0.71      1.93 o 
  -9  -1   6      126.45      127.26      7.29 o 
  -8  -1   6       19.59       21.36      3.46 o 
  -7  -1   6      652.15      643.48     13.26 o 
  -6  -1   6       12.58       14.04      3.78 o 
  -5  -1   6      231.78      221.12     11.51 o 
  -4  -1   6     1167.37     1175.70     16.03 o 
  -3  -1   6        0.41        0.01      1.92 o 
  -2  -1   6      679.71      684.43      9.26 o 
  -1  -1   6      203.64      205.85      4.73 o 
   0  -1   6       18.47       24.03      1.95 o 
   1  -1   6     1071.19      987.82     15.23 o 
   2  -1   6      969.17      933.53     14.94 o 
   3  -1   6       44.15       50.91      5.85 o 
   4  -1   6      103.38       87.19      6.94 o 
   5  -1   6       55.39       45.34      6.38 o 
   6  -1   6        0.42        1.03      2.34 o 
  -9   0   6       65.16       70.66      5.81 o 
  -8   0   6        2.30        0.74      1.87 o 
  -7   0   6      219.67      208.26      8.38 o 
  -6   0   6      175.16      196.77      8.47 o 
  -5   0   6      394.92      394.66     26.21 o 
  -4   0   6        0.47        4.02      1.65 o 
  -3   0   6     1014.38      993.95     20.96 o 
  -2   0   6        9.86       16.63      1.79 o 
  -1   0   6      234.00      232.80      5.14 o 
   0   0   6      221.85      204.66      4.57 o 
   1   0   6        0.24       -0.56      1.41 o 
   2   0   6        0.95       -1.58      2.55 o 
   3   0   6      294.05      291.52     12.84 o 
   4   0   6        2.18        0.50      2.43 o 
   5   0   6        0.06       -0.40      2.35 o 
   6   0   6       38.07       34.42      6.52 o 
  -9   1   6        2.73        7.27      3.09 o 
  -8   1   6        2.65        3.81      2.46 o 
  -7   1   6      191.42      178.48      8.42 o 
  -6   1   6      163.82      171.97      8.00 o 
  -5   1   6      210.40      218.03     10.41 o 
  -4   1   6      262.95      248.16      8.46 o 
  -3   1   6        0.78        0.32      3.79 o 
  -2   1   6      164.45      188.45      7.08 o 
  -1   1   6      531.13      566.79      9.66 o 
   0   1   6       11.63       12.73      1.35 o 
   1   1   6        1.50        5.56      3.19 o 
   2   1   6      127.79      118.69      8.76 o 
   3   1   6       20.71       19.79      4.90 o 
   4   1   6      182.10      168.88     11.37 o 
   5   1   6       44.54       52.40      7.97 o 
   6   1   6       46.13       51.94      8.49 o 
  -9   2   6       11.96       12.97      3.07 o 
  -8   2   6      215.27      202.39      7.70 o 
  -7   2   6       83.83       70.91      6.18 o 
  -6   2   6        0.14       -2.97      1.98 o 
  -5   2   6       28.22       21.60      3.09 o 
  -4   2   6      646.68      642.52     11.44 o 
  -3   2   6       53.94       60.25      4.00 o 
  -2   2   6      718.36      740.34      9.49 o 
  -1   2   6      676.24      696.32     12.82 o 
   0   2   6        3.43        3.14      2.41 o 
   1   2   6      131.78      122.42      9.22 o 
   2   2   6       98.22       75.97      8.77 o 
   3   2   6      615.79      602.60     22.18 o 
   4   2   6      173.05      219.62     13.63 o 
   5   2   6       45.57       45.39      7.86 o 
  -9   3   6      289.64      296.61     10.05 o 
  -8   3   6       58.53       50.28      4.99 o 
  -7   3   6       13.21        7.36      2.45 o 
  -6   3   6      354.09      330.14      9.24 o 
  -5   3   6       41.67       49.22      4.43 o 
  -4   3   6        0.03       -1.82      2.29 o 
  -3   3   6     1116.97     1078.54     15.67 o 
  -2   3   6      179.46      183.89      5.94 o 
  -1   3   6      673.15      679.33     21.42 o 
   0   3   6      102.20       95.43      5.35 o 
   1   3   6      202.65      204.85     12.55 o 
   2   3   6        9.08       13.43      4.85 o 
   3   3   6       45.02       39.95      7.34 o 
   4   3   6        1.64       -0.34      2.97 o 
   5   3   6       79.29       72.93     10.57 o 
  -8   4   6        7.52       14.02      3.67 o 
  -7   4   6        5.12       10.63      2.86 o 
  -6   4   6       85.89       93.66      8.20 o 
  -5   4   6      127.55      107.62      5.97 o 
  -4   4   6       87.30       95.59      5.75 o 
  -3   4   6       57.38       53.17      4.30 o 
  -2   4   6      387.17      373.88     11.32 o 
  -1   4   6       35.83       31.12      5.44 o 
   0   4   6      289.36      256.51     14.60 o 
   1   4   6        1.07        1.62      2.88 o 
   2   4   6        0.13        0.48      2.55 o 
   3   4   6       13.28        7.50      4.38 o 
   4   4   6       23.41       29.92      7.04 o 
  -8   5   6       96.90      109.55     12.50 o 
  -7   5   6       39.10       38.83      4.58 o 
  -6   5   6        8.69        6.75      2.62 o 
  -5   5   6       31.86       36.34      4.18 o 
  -4   5   6       18.84       21.94      4.31 o 
  -3   5   6       24.40       28.42      5.93 o 
  -2   5   6       39.89       55.99      8.01 o 
  -1   5   6      115.01      117.99      9.49 o 
   0   5   6        9.18        8.97      4.19 o 
   1   5   6      255.79      270.11     16.18 o 
   2   5   6       39.10       38.01      8.07 o 
   3   5   6      241.82      255.55     17.10 o 
  -7   6   6       44.60       37.36      4.71 o 
  -6   6   6        6.59       10.88      3.63 o 
  -5   6   6        0.26        4.17      3.53 o 
  -4   6   6      246.20      260.59     10.96 o 
  -3   6   6       39.08       43.72      5.63 o 
  -2   6   6      143.09      123.46      9.11 o 
  -1   6   6      100.58       75.60     10.54 o 
   0   6   6      170.06      181.16     13.69 o 
   1   6   6        2.06        2.40      3.74 o 
  -5   7   6       12.16        6.96      3.24 o 
  -4   7   6       93.10      124.89     14.00 o 
  -3   7   6        3.72        9.91      3.59 o 
  -2   7   6       52.85       60.34      6.43 o 
  -1 -10   7        2.64       -1.36      2.64 o 
   0 -10   7       15.53       18.42      5.90 o 
   1 -10   7       85.16       77.18     10.52 o 
   2 -10   7        0.09        2.21      3.41 o 
   3 -10   7        2.23        2.62      2.42 o 
  -3  -9   7        2.74        3.82      4.04 o 
  -2  -9   7       10.78       11.93      3.39 o 
  -1  -9   7       46.49       39.23      7.38 o 
   0  -9   7       51.63       50.58      8.46 o 
   1  -9   7      154.10      148.82     11.49 o 
   2  -9   7        0.14        1.48      2.38 o 
   3  -9   7        5.24        3.37      2.29 o 
   4  -9   7       29.68       26.93      3.72 o 
   5  -9   7       30.67       26.88      3.79 o 
  -5  -8   7      306.91      282.74     11.85 o 
  -4  -8   7       60.08       64.88      6.59 o 
  -3  -8   7       26.32       32.33      4.53 o 
  -2  -8   7      169.54      158.73      7.82 o 
  -1  -8   7       46.13       49.23      4.18 o 
   0  -8   7      139.23      131.07     10.09 o 
   1  -8   7      107.02      104.16      5.94 o 
   2  -8   7      175.81      188.91      6.93 o 
   3  -8   7      340.69      358.87      9.46 o 
   4  -8   7      120.94      104.03      5.79 o 
   5  -8   7       89.90      108.68      6.19 o 
   6  -8   7      134.35      139.53      6.42 o 
  -6  -7   7        3.41        0.55      1.80 o 
  -5  -7   7      284.84      288.38     11.45 o 
  -4  -7   7        0.01        0.13      1.80 o 
  -3  -7   7      297.70      304.10      9.66 o 
  -2  -7   7      177.92      183.82      6.55 o 
  -1  -7   7       29.84       30.24      3.09 o 
   0  -7   7      498.06      499.33     11.63 o 
   1  -7   7      108.03      113.33      5.05 o 
   2  -7   7       15.33       16.58      2.73 o 
   3  -7   7       85.25       91.90      5.08 o 
   4  -7   7      202.23      208.37      7.05 o 
   5  -7   7       12.20       15.71      2.72 o 
   6  -7   7       48.14       44.64      5.52 o 
  -7  -6   7       60.02       59.48      5.67 o 
  -6  -6   7        6.41        7.27      3.11 o 
  -5  -6   7       33.46       29.94      3.81 o 
  -4  -6   7       72.47       76.70      5.45 o 
  -3  -6   7      251.31      244.12      7.61 o 
  -2  -6   7      274.38      275.84      7.49 o 
  -1  -6   7        0.06        2.59      1.44 o 
   0  -6   7      247.54      245.80      4.77 o 
   1  -6   7     1058.64     1063.75     15.08 o 
   2  -6   7      420.93      427.48      9.14 o 
   3  -6   7      175.24      181.01      6.10 o 
   4  -6   7      177.92      171.25      5.94 o 
   5  -6   7       64.84       58.08      5.49 o 
   6  -6   7      289.08      254.79     21.90 o 
  -7  -5   7      121.20      123.57      7.14 o 
  -6  -5   7      122.95      112.73     10.17 o 
  -5  -5   7      516.03      482.70     11.37 o 
  -4  -5   7      124.98      119.79      5.56 o 
  -3  -5   7      402.82      416.33      9.43 o 
  -2  -5   7       58.47       63.01      5.25 o 
  -1  -5   7      610.69      628.05      7.68 o 
   0  -5   7      252.94      263.60      5.39 o 
   1  -5   7      382.87      384.50      6.58 o 
   2  -5   7      149.41      145.11      5.02 o 
   3  -5   7        1.22        0.56      1.58 o 
   4  -5   7        4.67        2.36      1.80 o 
   6  -5   7       68.84       82.69     11.13 o 
   7  -5   7      108.26      106.77      6.57 o 
  -8  -4   7       86.38       80.93      6.37 o 
  -7  -4   7        0.75       -0.90      1.56 o 
  -6  -4   7        3.78        1.61      1.62 o 
  -5  -4   7       28.73       29.97      3.49 o 
  -4  -4   7       74.04       84.33      4.96 o 
  -3  -4   7      100.52       94.90      4.50 o 
  -2  -4   7      656.79      670.86      8.98 o 
  -1  -4   7        4.09        0.87      1.80 o 
   0  -4   7     1095.59     1123.93     14.81 o 
   1  -4   7      132.05      120.99      4.05 o 
   2  -4   7        4.04        2.57      1.21 o 
   3  -4   7        0.01        0.84      1.16 o 
   4  -4   7      207.46      194.18      9.21 o 
   5  -4   7      391.96      396.66     13.51 o 
   6  -4   7        1.96        3.46      2.32 o 
   7  -4   7       91.63       90.02      6.11 o 
  -8  -3   7       35.68       32.45      4.35 o 
  -7  -3   7      203.48      204.87      7.87 o 
  -6  -3   7      269.17      282.14      8.72 o 
  -5  -3   7        8.50        4.30      1.74 o 
  -4  -3   7       88.57       97.58      6.39 o 
  -3  -3   7        0.92       -0.44      1.11 o 
  -2  -3   7      334.81      343.55      6.73 o 
  -1  -3   7      210.38      213.04      5.17 o 
   0  -3   7        0.61       -0.51      1.43 o 
   1  -3   7       57.42       61.19      2.94 o 
   2  -3   7      108.01      133.76      3.86 o 
   3  -3   7       52.08       47.49      5.18 o 
   4  -3   7       37.83       30.27      4.32 o 
   5  -3   7       97.29       82.03      6.12 o 
   6  -3   7        2.31        3.37      1.94 o 
   7  -3   7       79.03       87.28      6.69 o 
  -9  -2   7      123.42      128.45      7.62 o 
  -8  -2   7       93.59       88.63      6.47 o 
  -7  -2   7      157.81      152.91      6.70 o 
  -6  -2   7       95.90       85.91      5.80 o 
  -5  -2   7        0.76        1.72      2.13 o 
  -4  -2   7      981.18      949.83     14.68 o 
  -3  -2   7        2.83        4.72      1.94 o 
  -2  -2   7       88.86      107.10      3.83 o 
  -1  -2   7     1554.16     1536.96     16.80 o 
   0  -2   7      612.49      603.48      9.01 o 
   1  -2   7       75.43       82.98      3.52 o 
   2  -2   7      581.33      562.24     11.23 o 
   3  -2   7      295.77      294.31     13.12 o 
   4  -2   7      423.34      411.07     14.60 o 
   5  -2   7       15.06       29.39      4.42 o 
   6  -2   7       79.21       79.14      6.12 o 
   7  -2   7      141.29      140.58      8.52 o 
  -9  -1   7      131.54      145.96      7.20 o 
  -8  -1   7      147.93      136.14      7.35 o 
  -7  -1   7       10.41        2.96      2.41 o 
  -6  -1   7        2.14        1.93      1.69 o 
  -5  -1   7       96.84      100.64      6.13 o 
  -4  -1   7      354.07      376.58     10.46 o 
  -3  -1   7      692.52      672.06     13.59 o 
  -2  -1   7       43.45       54.53      3.45 o 
  -1  -1   7      172.74      170.33      4.68 o 
   0  -1   7      181.97      188.62      4.70 o 
   1  -1   7        0.08       -0.35      1.60 o 
   2  -1   7        0.04       -0.07      1.50 o 
   3  -1   7        1.04        0.99      5.26 o 
   4  -1   7        0.09       -2.07      1.55 o 
   5  -1   7        0.32        2.15      2.55 o 
  -9   0   7       91.79      104.47      8.53 o 
  -8   0   7        9.70        7.48      6.53 o 
  -7   0   7      187.62      186.33      8.83 o 
  -6   0   7      561.51      568.00     14.57 o 
  -5   0   7      164.57      154.63      7.18 o 
  -4   0   7      205.16      220.76      8.11 o 
  -3   0   7        0.92       -0.16      1.71 o 
  -2   0   7        2.79        3.39      1.20 o 
  -1   0   7       27.58       17.11      2.03 o 
   0   0   7        9.68        6.04      3.29 o 
   1   0   7      147.41      163.07      6.44 o 
   2   0   7      113.05       93.38      5.20 o 
   3   0   7        0.02        1.43      2.75 o 
   4   0   7      265.72      265.39     13.66 o 
   5   0   7      144.69      151.03     10.85 o 
   6   0   7       65.72       67.02      9.26 o 
  -9   1   7       11.12       15.20      3.96 o 
  -8   1   7      214.58      208.73      9.87 o 
  -7   1   7        3.66        2.48      2.42 o 
  -6   1   7      268.35      261.93     12.48 o 
  -5   1   7        7.46       11.86      3.05 o 
  -4   1   7        4.94        4.89      2.42 o 
  -3   1   7        9.85       11.17      2.62 o 
  -2   1   7      105.25      111.25      4.13 o 
  -1   1   7       62.42       77.27      3.06 o 
   0   1   7       33.59       31.03      2.10 o 
   1   1   7      296.81      297.56      9.09 o 
   2   1   7       25.65       27.86      5.61 o 
   3   1   7       16.54       11.22      3.95 o 
   4   1   7       48.48       44.10      7.30 o 
   5   1   7      197.30      191.98     12.87 o 
  -9   2   7       29.48       30.20      4.25 o 
  -8   2   7        0.51        3.59      2.19 o 
  -7   2   7      169.54      163.03      7.03 o 
  -6   2   7       50.36       49.63      4.54 o 
  -5   2   7      121.45      100.96      7.77 o 
  -4   2   7      150.53      160.62      6.03 o 
  -3   2   7       20.94       18.42      2.70 o 
  -2   2   7       43.93       49.28      3.67 o 
  -1   2   7       32.95       33.73      2.48 o 
   0   2   7     1028.53      991.34     27.61 o 
   1   2   7        9.00        6.35      4.11 o 
   2   2   7      354.77      319.66     15.80 o 
   3   2   7      121.89      130.18     11.07 o 
   4   2   7      154.78      133.99     11.24 o 
   5   2   7       11.80       11.24      4.98 o 
  -8   3   7        9.80        7.45      5.60 o 
  -7   3   7      246.12      261.46      8.91 o 
  -6   3   7       37.29       32.60      3.94 o 
  -5   3   7       22.39       12.52      4.18 o 
  -4   3   7     1040.79     1019.86     16.20 o 
  -3   3   7      270.59      254.07      7.38 o 
  -2   3   7       42.94       42.55      3.72 o 
  -1   3   7      180.47      176.59      5.95 o 
   0   3   7       20.14        9.35      4.37 o 
   1   3   7       75.44       77.17     10.02 o 
   2   3   7      387.02      384.14     18.80 o 
   3   3   7      178.50      187.00     13.74 o 
   4   3   7        2.75        1.94      3.55 o 
  -8   4   7      240.88      250.17      9.44 o 
  -7   4   7       37.26       34.90      5.68 o 
  -6   4   7      165.14      187.98      9.97 o 
  -5   4   7      714.09      657.77     18.37 o 
  -4   4   7      337.96      347.48      9.42 o 
  -3   4   7      189.62      173.49      6.63 o 
  -2   4   7       46.10       51.41      8.76 o 
  -1   4   7      349.69      342.82     17.63 o 
   0   4   7      176.34      169.38     12.51 o 
   1   4   7      161.77      182.76     13.27 o 
   2   4   7       42.01       43.10      8.29 o 
   3   4   7        5.93        4.33      3.94 o 
  -7   5   7        9.94        5.43      4.97 o 
  -6   5   7       79.31       75.61      6.89 o 
  -5   5   7        2.23        6.63      2.59 o 
  -4   5   7       51.30       67.30      6.95 o 
  -3   5   7       71.58       73.23      8.40 o 
  -2   5   7      126.23      136.10      7.72 o 
  -1   5   7       34.08       31.16      7.05 o 
   0   5   7       53.25       54.95      9.16 o 
   1   5   7      180.41      179.67     14.02 o 
  -6   6   7      162.02      160.88     10.01 o 
  -5   6   7       96.85      108.03      9.56 o 
  -4   6   7      159.32      172.42      9.51 o 
  -3   6   7        6.67        5.46      4.71 o 
  -2   6   7        0.14        3.89      3.82 o 
  -1   6   7       31.54       29.43      7.58 o 
   0 -10   8       86.85       73.69     10.39 o 
   1 -10   8       10.13       13.08      5.13 o 
  -3  -9   8      449.73      458.56     13.42 o 
  -2  -9   8        1.86        2.65      3.58 o 
  -1  -9   8      134.29      152.32     11.80 o 
   0  -9   8       14.63        6.02      3.84 o 
   1  -9   8        1.70        1.37      2.82 o 
   2  -9   8       46.42       48.62      4.43 o 
   3  -9   8       17.27       22.16      3.34 o 
   4  -9   8       28.59       28.49      3.76 o 
  -4  -8   8       33.72       39.20      4.49 o 
  -3  -8   8      104.42      102.98      8.56 o 
  -2  -8   8        7.28        5.38      2.53 o 
  -1  -8   8       14.77       23.15      5.70 o 
   0  -8   8       54.86       59.53      8.38 o 
   1  -8   8        8.33        4.18      2.53 o 
   2  -8   8        0.02       -0.70      1.66 o 
   3  -8   8        0.01       -0.97      1.97 o 
   4  -8   8       19.51       18.53      3.04 o 
   5  -8   8       76.33       73.84      5.43 o 
  -6  -7   8       18.89       17.59      3.42 o 
  -5  -7   8        9.72       10.29      2.80 o 
  -4  -7   8       81.54       73.65      5.53 o 
  -3  -7   8       88.07       92.94      5.94 o 
  -2  -7   8       96.93      101.75      6.87 o 
  -1  -7   8      147.78      147.93      5.54 o 
   0  -7   8        0.02        0.86      2.34 o 
   1  -7   8      173.84      184.95      6.27 o 
   2  -7   8      123.06      123.61      6.06 o 
   3  -7   8       39.73       49.56      4.16 o 
   4  -7   8       43.40       46.69      5.91 o 
   5  -7   8       47.81       42.75      5.17 o 
   6  -7   8       74.13       66.50      6.59 o 
  -6  -6   8       66.88       66.24      6.94 o 
  -5  -6   8        0.70        0.06      1.66 o 
  -4  -6   8      218.62      211.16     14.92 o 
  -3  -6   8       38.88       42.82      4.10 o 
  -2  -6   8       11.76        9.83      2.27 o 
  -1  -6   8      220.44      212.08      8.12 o 
   0  -6   8      567.02      571.23      8.84 o 
   1  -6   8     1520.18     1501.11     19.11 o 
   2  -6   8        6.54        5.21      1.89 o 
   3  -6   8        0.04       -0.51      1.25 o 
   4  -6   8        1.97       -2.48      1.66 o 
   5  -6   8       14.55       11.20      3.34 o 
   6  -6   8        1.20        4.66      2.52 o 
  -7  -5   8      186.09      189.73      8.09 o 
  -6  -5   8        0.77       -1.25      1.76 o 
  -5  -5   8        7.64        5.73      2.26 o 
  -4  -5   8      205.35      210.98      7.29 o 
  -3  -5   8      232.39      238.75      7.35 o 
  -2  -5   8       21.40       29.13      3.18 o 
  -1  -5   8      219.27      218.56      6.06 o 
   0  -5   8       73.21       76.50      3.53 o 
   1  -5   8      450.65      444.55      7.44 o 
   2  -5   8      118.35      126.11      4.88 o 
   3  -5   8       16.21       22.56      3.07 o 
   4  -5   8       83.48       80.74      7.66 o 
   5  -5   8        3.28        3.26      2.29 o 
   6  -5   8       12.83        5.45      2.46 o 
  -8  -4   8      152.44      135.28      8.30 o 
  -7  -4   8       12.53        8.69      2.53 o 
  -6  -4   8      768.52      721.04     14.84 o 
  -5  -4   8      313.08      323.79      9.22 o 
  -4  -4   8       43.31       47.86      4.20 o 
  -3  -4   8       11.95        7.96      2.16 o 
  -2  -4   8        7.59        5.88      2.32 o 
  -1  -4   8        0.73       -0.01      1.30 o 
   0  -4   8      272.19      284.76      6.53 o 
   1  -4   8        8.69        8.13      1.71 o 
   2  -4   8       16.27       19.31      2.12 o 
   3  -4   8      130.74      136.45      8.24 o 
   4  -4   8      200.57      184.10      9.46 o 
   5  -4   8       34.02       37.73      5.53 o 
   6  -4   8        0.66        6.64      2.76 o 
  -8  -3   8       98.45       93.78      6.93 o 
  -7  -3   8       66.57       60.94      6.24 o 
  -6  -3   8      151.85      168.52      6.97 o 
  -5  -3   8       52.88       53.64      4.53 o 
  -4  -3   8       18.07       18.72      2.81 o 
  -3  -3   8      355.41      360.29     10.34 o 
  -2  -3   8       24.21       32.32      7.35 o 
  -1  -3   8       11.74        9.94      1.82 o 
   0  -3   8       16.08       15.61      2.22 o 
   1  -3   8        7.40        4.61      1.38 o 
   2  -3   8      819.13      787.54     14.17 o 
   3  -3   8      350.13      330.86      8.71 o 
   4  -3   8       34.45       30.68      4.89 o 
   5  -3   8       77.57       70.47      7.12 o 
   6  -3   8       11.62       14.41      3.51 o 
  -8  -2   8       89.64       87.85     10.45 o 
  -7  -2   8       90.01       98.44      6.68 o 
  -6  -2   8       42.30       49.68      4.56 o 
  -5  -2   8       52.84       49.87      5.22 o 
  -4  -2   8        3.77        1.86      4.11 o 
  -3  -2   8       74.05       82.96      5.38 o 
  -2  -2   8       41.91       41.20      3.10 o 
  -1  -2   8       44.06       42.71      3.16 o 
   0  -2   8      100.10      103.11      6.14 o 
   1  -2   8       89.94       95.46      5.08 o 
   2  -2   8       15.75       14.69      2.78 o 
   3  -2   8       11.64       16.02      3.11 o 
   4  -2   8       96.57       90.59      7.28 o 
   5  -2   8       41.55       39.28      5.45 o 
   6  -2   8       16.92       18.61      4.13 o 
  -9  -1   8        1.20        0.16      2.10 o 
  -8  -1   8       25.89       29.77      4.96 o 
  -7  -1   8       92.96       74.64      7.13 o 
  -6  -1   8      323.88      353.99     21.82 o 
  -5  -1   8      413.30      421.95     12.45 o 
  -4  -1   8      312.64      314.74     10.14 o 
  -3  -1   8      772.36      748.86     15.46 o 
  -2  -1   8       74.68       69.22      3.47 o 
  -1  -1   8       39.06       42.13      3.10 o 
   0  -1   8     1228.42     1227.91     14.85 o 
   1  -1   8      138.68      145.56      6.85 o 
   2  -1   8       94.38       97.50      5.66 o 
   3  -1   8      856.04      832.14     16.01 o 
   4  -1   8      185.52      176.73      8.74 o 
   5  -1   8      156.12      148.36      8.04 o 
   6  -1   8      260.83      212.59     11.10 o 
  -9   0   8       59.58       68.64      7.38 o 
  -8   0   8        0.03        1.80      2.62 o 
  -7   0   8      299.91      304.20     11.53 o 
  -6   0   8       19.02       19.76      3.81 o 
  -5   0   8      408.40      408.58     12.24 o 
  -4   0   8       78.07       85.23     12.87 o 
  -3   0   8       33.92       45.54      4.64 o 
  -2   0   8      282.61      292.93      9.63 o 
  -1   0   8      311.92      304.42     12.10 o 
   0   0   8      168.46      169.50      7.87 o 
   1   0   8       81.24       86.63      5.78 o 
   2   0   8       21.16       17.02      3.20 o 
   3   0   8      442.83      450.21     11.90 o 
   4   0   8      187.52      178.39     11.90 o 
   5   0   8      102.28      126.63     10.57 o 
  -9   1   8       63.19       62.01      8.24 o 
  -8   1   8       98.94      106.98      8.82 o 
  -7   1   8        3.40        1.23      2.27 o 
  -6   1   8       18.11       18.28      3.87 o 
  -5   1   8      222.10      214.54      9.02 o 
  -4   1   8       51.93       50.37      5.35 o 
  -3   1   8        0.56       -0.42      3.34 o 
  -2   1   8      492.15      461.59      9.09 o 
  -1   1   8      259.80      263.67      5.49 o 
   0   1   8      304.69      301.65      9.50 o 
   1   1   8      184.56      186.01      7.63 o 
   2   1   8        5.45        9.16      2.65 o 
   3   1   8      254.59      260.89     14.89 o 
   4   1   8      104.15       95.27     11.19 o 
  -8   2   8       34.33       25.63      4.07 o 
  -7   2   8       91.43       89.35      6.34 o 
  -6   2   8       79.33       89.55      6.10 o 
  -5   2   8       42.40       53.37      5.05 o 
  -4   2   8      270.94      268.68     12.63 o 
  -3   2   8        0.98        0.04      2.44 o 
  -2   2   8      306.44      290.27      7.52 o 
  -1   2   8      419.08      430.52     16.91 o 
   0   2   8        4.01        1.15      2.01 o 
   1   2   8      378.33      381.88     11.45 o 
   2   2   8      157.91      137.07     11.11 o 
   3   2   8       14.14       12.43      4.82 o 
   4   2   8       84.48       86.20     11.43 o 
  -8   3   8      245.16      251.06      9.38 o 
  -7   3   8      178.90      178.06     11.12 o 
  -6   3   8      174.48      158.96      7.28 o 
  -5   3   8      225.79      212.71      7.81 o 
  -4   3   8       13.54        8.47      2.53 o 
  -3   3   8        4.99        4.46      4.28 o 
  -2   3   8       82.54       79.67      8.81 o 
  -1   3   8      124.77      148.41     11.91 o 
   0   3   8       59.33       68.60      6.21 o 
   1   3   8      127.54      134.49     11.41 o 
   2   3   8      293.21      316.86     17.88 o 
   3   3   8        6.67        7.14      4.54 o 
  -7   4   8       13.26       12.96      3.35 o 
  -6   4   8       73.78       74.67      6.04 o 
  -5   4   8       48.35       53.73      5.00 o 
  -4   4   8       11.36       16.91      3.25 o 
  -3   4   8        4.48        4.90      2.10 o 
  -2   4   8       17.26        7.20      4.46 o 
  -1   4   8       51.92       36.22      7.92 o 
   0   4   8        0.89        0.70      3.17 o 
   1   4   8      105.13       88.29     11.45 o 
   2   4   8       70.13       89.02     11.89 o 
  -6   5   8      185.38      178.67      8.51 o 
  -5   5   8       41.41       43.12      5.98 o 
  -4   5   8       22.13       19.07      4.39 o 
  -3   5   8       88.71       98.29      8.05 o 
  -2   5   8        2.24        5.22      4.06 o 
  -1   5   8       22.30       19.41      6.16 o 
   0   5   8      173.92      192.78     14.55 o 
  -2  -9   9        2.65        3.11      3.51 o 
  -1  -9   9        0.14        0.14      2.50 o 
   0  -9   9        2.35        0.89      2.69 o 
   1  -9   9       18.85       13.86      5.07 o 
   2  -9   9       25.58       39.89      7.52 o 
   3  -9   9      155.51      159.93      6.90 o 
  -4  -8   9       36.24       42.51      8.14 o 
  -3  -8   9       41.71       34.81      4.17 o 
  -2  -8   9       85.32       87.00      7.41 o 
  -1  -8   9       25.74       16.39      4.91 o 
   0  -8   9       18.96       18.91      5.05 o 
   1  -8   9       36.35       36.60      6.79 o 
   2  -8   9      143.52      123.55      5.81 o 
   3  -8   9       13.09       16.13      2.87 o 
   4  -8   9       87.46       88.07      5.86 o 
  -5  -7   9       23.26       27.38      5.26 o 
  -4  -7   9      105.10       97.41      6.52 o 
  -3  -7   9       33.00       33.62      4.14 o 
  -2  -7   9       26.86       31.39      3.59 o 
  -1  -7   9        0.52       -1.96      1.47 o 
   0  -7   9        8.46        7.88      3.84 o 
   1  -7   9        8.35       13.47      4.08 o 
   2  -7   9       66.23       65.83      9.67 o 
   3  -7   9       12.98       13.41      2.44 o 
   4  -7   9        0.13        3.22      5.39 o 
   5  -7   9        1.90       -0.72      5.98 o 
  -6  -6   9        0.06       -0.57      1.93 o 
  -5  -6   9        9.70       11.83      3.25 o 
  -4  -6   9       31.03       29.94      3.79 o 
  -3  -6   9       38.93       40.97      4.13 o 
  -2  -6   9        1.14        0.74      1.55 o 
  -1  -6   9      363.46      367.38     10.47 o 
   0  -6   9      177.01      181.44      7.23 o 
   1  -6   9      467.95      440.04     10.59 o 
   2  -6   9       44.60       48.89      5.39 o 
   3  -6   9       22.79       21.66      3.83 o 
   4  -6   9        6.91        3.30      2.54 o 
   5  -6   9       93.88       94.38     11.90 o 
  -7  -5   9        0.29        1.13      2.01 o 
  -6  -5   9      219.14      212.54      8.30 o 
  -5  -5   9        4.05        2.92      1.99 o 
  -4  -5   9        5.29        1.66      2.57 o 
  -3  -5   9      218.63      216.25      7.11 o 
  -2  -5   9      121.55      127.28      6.75 o 
  -1  -5   9        0.08       -2.16      1.44 o 
   0  -5   9      263.91      251.87      5.89 o 
   1  -5   9      188.08      191.47     11.26 o 
   2  -5   9        6.35        7.08      1.95 o 
   3  -5   9       52.62       57.12      6.64 o 
   4  -5   9        7.10       11.03      3.48 o 
   5  -5   9        3.96        7.11      3.14 o 
  -7  -4   9      383.49      374.04     11.20 o 
  -6  -4   9      114.98      127.76      8.57 o 
  -5  -4   9       11.25       10.12      2.35 o 
  -4  -4   9        0.63        1.29      1.36 o 
  -3  -4   9      152.00      149.11     10.78 o 
  -2  -4   9      142.64      157.54      7.04 o 
  -1  -4   9      343.87      346.94      7.78 o 
   0  -4   9      609.07      586.86     10.03 o 
   1  -4   9      175.36      191.32      5.51 o 
   2  -4   9       70.11       61.32      6.67 o 
   3  -4   9      337.58      334.74     13.34 o 
   4  -4   9      193.78      183.95     10.09 o 
   5  -4   9      108.12      106.59      8.02 o 
  -8  -3   9       55.31       59.04      5.66 o 
  -7  -3   9      580.23      571.15     22.73 o 
  -6  -3   9        0.06       -0.74      1.78 o 
  -5  -3   9       34.28       27.31      5.65 o 
  -4  -3   9      261.80      243.50      9.39 o 
  -3  -3   9      110.51      115.07     10.47 o 
  -2  -3   9      344.86      351.28     12.52 o 
  -1  -3   9       16.50       12.86      2.37 o 
   0  -3   9       34.88       37.37      3.12 o 
   1  -3   9        1.73        0.11      2.47 o 
   2  -3   9      108.04      107.26     15.21 o 
   3  -3   9       65.05       52.63      6.48 o 
   4  -3   9       11.74        8.08      3.43 o 
   5  -3   9        4.30        1.62      2.53 o 
  -8  -2   9      130.83      142.34      8.67 o 
  -7  -2   9       14.03        8.30      3.14 o 
  -6  -2   9        0.11       -0.70      4.45 o 
  -5  -2   9      814.74      785.15     32.30 o 
  -4  -2   9      316.24      302.82     16.03 o 
  -3  -2   9      376.23      376.60     11.13 o 
  -2  -2   9      135.32      130.10      6.43 o 
  -1  -2   9        2.15        4.55      2.40 o 
   0  -2   9      151.16      144.78      8.43 o 
   1  -2   9      299.48      300.00     10.65 o 
   2  -2   9      374.84      385.33     10.44 o 
   3  -2   9       96.09       92.09      9.10 o 
   4  -2   9       76.40       81.46      8.20 o 
   5  -2   9       68.89       69.88      7.75 o 
  -8  -1   9       23.54       25.60      5.76 o 
  -7  -1   9      256.06      282.71     12.21 o 
  -6  -1   9      138.97      150.89      8.17 o 
  -5  -1   9      106.80       99.94      6.72 o 
  -4  -1   9       57.92       60.53      7.98 o 
  -3  -1   9        8.20        6.04      2.40 o 
  -2  -1   9       32.65       34.50      4.15 o 
  -1  -1   9      242.40      236.26      6.16 o 
   0  -1   9       56.90       63.99      5.38 o 
   1  -1   9        2.36        4.02      3.33 o 
   2  -1   9       22.01       23.68      3.60 o 
   3  -1   9        0.03       -0.19      1.70 o 
   4  -1   9        8.36        0.54      2.01 o 
   5  -1   9       20.57       17.70      4.39 o 
  -8   0   9       76.76       81.19      7.91 o 
  -7   0   9      119.78      129.94      8.11 o 
  -6   0   9       33.78       30.37      5.20 o 
  -5   0   9        2.33        3.76      2.44 o 
  -4   0   9      643.89      650.79     20.33 o 
  -3   0   9       37.02       33.00      4.42 o 
  -2   0   9       66.70       68.24      5.68 o 
  -1   0   9      469.06      471.83      9.02 o 
   0   0   9       47.14       51.73      5.05 o 
   1   0   9      202.13      197.37      8.10 o 
   2   0   9      181.78      221.95      9.46 o 
   3   0   9      169.85      163.55      7.58 o 
   4   0   9       60.42       68.11      7.97 o 
  -8   1   9       84.71       70.22      7.33 o 
  -7   1   9       76.17       77.55      7.51 o 
  -6   1   9      228.66      228.67     10.06 o 
  -5   1   9        2.82        2.60      4.83 o 
  -4   1   9      144.40      129.92      7.53 o 
  -3   1   9      769.34      749.42     16.54 o 
  -2   1   9      529.57      509.15      9.90 o 
  -1   1   9       23.25       31.45      7.43 o 
   0   1   9       85.63       94.18      6.22 o 
   1   1   9       39.31       37.45      4.56 o 
   2   1   9        1.14        1.95      2.27 o 
   3   1   9      125.41      143.45      7.62 o 
   4   1   9       42.73       45.87      8.43 o 
  -8   2   9       24.90       22.22      3.99 o 
  -7   2   9      112.25      127.00      7.20 o 
  -6   2   9        2.77        4.33      2.55 o 
  -5   2   9       14.56       10.49      2.69 o 
  -4   2   9      126.86      126.33      6.13 o 
  -3   2   9      330.49      326.59      8.67 o 
  -2   2   9      245.42      245.53      7.05 o 
  -1   2   9        0.20        2.73      3.98 o 
   0   2   9      239.27      227.96      9.08 o 
   1   2   9       34.88       35.88      5.65 o 
   2   2   9        8.63        6.38      2.63 o 
   3   2   9        3.65        5.51      4.28 o 
  -7   3   9        0.02       -2.15      2.84 o 
  -6   3   9        0.73        1.98      2.27 o 
  -5   3   9      145.75      145.18     10.73 o 
  -4   3   9       28.34       23.64      3.48 o 
  -3   3   9        4.81        4.29      2.36 o 
  -2   3   9        1.41        0.59      3.69 o 
  -1   3   9      204.02      187.57     14.04 o 
   0   3   9      188.06      183.31     13.78 o 
   1   3   9        5.92        5.57      2.77 o 
   2   3   9       93.97      119.41     13.98 o 
  -6   4   9       25.13       29.18      4.12 o 
  -5   4   9      117.64      120.98      7.37 o 
  -4   4   9      153.78      149.88      6.80 o 
  -3   4   9      233.62      258.92     10.94 o 
  -2   4   9        6.01        3.28      4.04 o 
  -1   4   9        8.20       17.03      5.95 o 
   0   4   9      248.63      291.17     17.98 o 
  -3   5   9        4.22        2.13      3.70 o 
  -2  -9  10      129.28      135.76     14.02 o 
  -1  -9  10       40.80       46.13      8.13 o 
   0  -9  10        5.47       10.93      4.57 o 
   1  -9  10       20.36       27.35      6.31 o 
   2  -9  10       86.14       89.82     10.70 o 
  -4  -8  10       46.72       40.88      5.67 o 
  -3  -8  10       90.30       85.65      6.20 o 
  -2  -8  10       42.60       48.78      8.26 o 
  -1  -8  10        0.23        0.66      2.36 o 
   0  -8  10       93.08       87.53     10.43 o 
   1  -8  10      420.77      443.15     18.87 o 
   2  -8  10      235.23      201.01      8.53 o 
   3  -8  10        2.13        6.81      2.35 o 
  -5  -7  10       11.41        8.07      3.03 o 
  -4  -7  10        6.76        7.45      2.41 o 
  -3  -7  10      381.42      386.97     10.29 o 
  -2  -7  10       64.44       68.81      6.39 o 
  -1  -7  10      190.90      186.69     12.22 o 
   0  -7  10      516.80      500.07     19.23 o 
   1  -7  10       30.40       30.43      4.61 o 
   2  -7  10      121.93      115.28      5.36 o 
   3  -7  10      108.45      105.31     22.77 o 
   4  -7  10       82.96       73.52     14.28 o 
  -6  -6  10        0.47        0.02      2.01 o 
  -5  -6  10      227.67      214.31      8.33 o 
  -4  -6  10      150.39      161.84      7.08 o 
  -3  -6  10       10.73        6.94      2.40 o 
  -2  -6  10      160.68      158.18      7.63 o 
  -1  -6  10        7.49        4.07      2.49 o 
   0  -6  10      248.26      242.80     12.66 o 
   1  -6  10      160.14      184.62      6.39 o 
   2  -6  10        6.46        4.88      1.94 o 
   3  -6  10        1.04       -1.14      2.39 o 
   4  -6  10       53.18       58.00      6.45 o 
  -7  -5  10       69.65       69.22      6.37 o 
  -6  -5  10      118.87      108.72      7.29 o 
  -5  -5  10       18.43       14.11      3.06 o 
  -4  -5  10       18.93       18.56      5.87 o 
  -3  -5  10        2.40        2.13      2.30 o 
  -2  -5  10      239.20      233.85      9.02 o 
  -1  -5  10      244.95      220.14      8.41 o 
   0  -5  10       60.08       60.01      4.17 o 
   1  -5  10       20.29       20.41      8.65 o 
   2  -5  10      114.14       88.96      8.59 o 
   3  -5  10       74.86       73.44      8.01 o 
   4  -5  10      228.78      227.75     12.07 o 
   5  -5  10        0.55        0.63      2.49 o 
  -7  -4  10        8.78        4.80      2.52 o 
  -6  -4  10        2.62        1.39      2.06 o 
  -5  -4  10       22.88       24.47      4.30 o 
  -4  -4  10      210.91      216.91      9.44 o 
  -3  -4  10       72.24       70.98      6.32 o 
  -2  -4  10      219.48      224.35     26.46 o 
  -1  -4  10      144.93      134.69     10.30 o 
   0  -4  10      274.43      290.42      7.24 o 
   1  -4  10       21.98       31.95      3.90 o 
   2  -4  10      175.34      183.70     10.19 o 
   3  -4  10        8.96        5.01      3.09 o 
   4  -4  10       26.67       21.79      4.81 o 
   5  -4  10       19.57       22.21      4.83 o 
  -7  -3  10       59.36       65.12      7.11 o 
  -6  -3  10       70.93       73.62      7.17 o 
  -5  -3  10      263.40      296.71     15.50 o 
  -4  -3  10       65.41       65.16      9.57 o 
  -3  -3  10      279.44      293.53     10.29 o 
  -2  -3  10      252.07      249.65      9.42 o 
  -1  -3  10       60.93       65.07      6.35 o 
   0  -3  10       92.79       96.68      4.36 o 
   1  -3  10      121.99      128.14      6.17 o 
   2  -3  10       13.68       20.64      5.65 o 
   3  -3  10       58.16       55.45      7.12 o 
   4  -3  10      152.04      174.18     10.65 o 
  -8  -2  10        0.58        1.19      3.61 o 
  -7  -2  10      164.77      159.24      9.03 o 
  -6  -2  10      146.57      147.99     10.30 o 
  -5  -2  10        1.15        3.87      4.29 o 
  -4  -2  10      198.53      212.58      9.20 o 
  -3  -2  10        0.78       10.80      5.94 o 
  -2  -2  10        0.03       -1.86      1.44 o 
  -1  -2  10        6.85        7.20      2.13 o 
   0  -2  10       30.53       40.00      5.42 o 
   1  -2  10       59.13       59.11      5.26 o 
   2  -2  10        2.25        1.65      3.11 o 
   3  -2  10       63.39       65.42      9.98 o 
   4  -2  10      228.27      269.61     13.16 o 
  -8  -1  10        2.41        0.70      2.66 o 
  -7  -1  10       35.19       34.14      5.36 o 
  -6  -1  10       13.32       15.02      3.82 o 
  -5  -1  10       80.62       78.65      7.09 o 
  -4  -1  10       25.22       20.43      3.73 o 
  -3  -1  10      208.07      202.98      8.46 o 
  -2  -1  10        6.26        2.44      1.77 o 
  -1  -1  10       48.88       40.72      7.99 o 
   0  -1  10      174.28      179.83      7.73 o 
   1  -1  10       76.53       78.91      6.22 o 
   2  -1  10       70.88       74.00      6.18 o 
   3  -1  10       15.64       17.99      3.48 o 
   4  -1  10      104.24      107.78     10.50 o 
  -8   0  10       15.16       12.19      3.88 o 
  -7   0  10      153.17      128.46     24.66 o 
  -6   0  10       60.11       63.69      6.82 o 
  -5   0  10       25.23       28.82      4.62 o 
  -4   0  10      171.65      177.65     18.39 o 
  -3   0  10       23.81       13.08      3.24 o 
  -2   0  10        0.92        3.21      1.99 o 
  -1   0  10        0.20       11.83      5.34 o 
   0   0  10      442.83      443.24     12.47 o 
   1   0  10        7.72        5.87      2.69 o 
   2   0  10       26.68       31.24      4.40 o 
   3   0  10       40.46       38.07      8.81 o 
  -7   1  10      134.70      142.43      9.32 o 
  -6   1  10        0.02        2.62      3.08 o 
  -5   1  10      208.32      198.20     13.74 o 
  -4   1  10      252.93      254.39     10.23 o 
  -3   1  10       84.16       87.45      5.00 o 
  -2   1  10       12.26        7.78      5.41 o 
  -1   1  10       83.01       86.74     11.80 o 
   0   1  10       44.42       58.58      9.37 o 
   1   1  10        7.93       12.34      3.23 o 
   2   1  10      257.16      247.84     10.02 o 
  -7   2  10       55.85       66.76      7.37 o 
  -6   2  10       13.45       17.47      3.39 o 
  -5   2  10      334.07      328.06      9.87 o 
  -4   2  10      363.69      373.65     10.04 o 
  -3   2  10        2.27       -1.49      1.61 o 
  -2   2  10        2.43        0.35      3.92 o 
  -1   2  10      174.96      173.43     13.60 o 
   0   2  10       73.36       60.27      9.44 o 
   1   2  10       56.99       50.99      5.78 o 
  -6   3  10      294.14      316.03     10.24 o 
  -5   3  10      225.20      232.41      9.90 o 
  -4   3  10        2.44       -1.24      1.97 o 
  -3   3  10       91.80       97.21     12.36 o 
  -2   3  10      170.41      193.76     14.64 o 
  -1   3  10       21.84       36.94      8.20 o 
   0   3  10       56.20       48.59      9.35 o 
  -4   4  10       52.66       54.93     10.19 o 
  -3   4  10       14.59       13.80      5.76 o 
  -3  -8  11       41.96       52.50      6.31 o 
  -2  -8  11       75.99       89.04     11.31 o 
  -1  -8  11        9.57       28.24      6.47 o 
   0  -8  11      427.92      421.76     18.92 o 
   1  -8  11      296.21      250.76     14.08 o 
   2  -8  11       49.52       45.16      7.27 o 
  -4  -7  11       10.37       14.33      3.27 o 
  -3  -7  11       25.97       32.32      5.12 o 
  -2  -7  11        4.85        3.94      2.75 o 
  -1  -7  11       77.61       73.38      9.41 o 
   0  -7  11       17.22       14.01      4.45 o 
   1  -7  11       76.63       79.53      8.90 o 
   2  -7  11        6.12       10.88      3.24 o 
   3  -7  11        6.02        8.56      3.44 o 
  -5  -6  11      178.25      163.50      7.54 o 
  -4  -6  11       18.28       18.93      4.10 o 
  -3  -6  11       21.93       15.18      3.62 o 
  -2  -6  11       34.99       44.47      7.91 o 
  -1  -6  11       36.42       32.33      6.23 o 
   0  -6  11      129.03      125.30      9.13 o 
   1  -6  11      130.14      126.36      6.37 o 
   2  -6  11       65.35       57.78      5.89 o 
   3  -6  11       10.17       12.13      3.37 o 
  -6  -5  11      458.57      480.16     13.09 o 
  -5  -5  11        3.22        1.63      3.24 o 
  -4  -5  11        0.82       -0.51      1.89 o 
  -3  -5  11      207.15      207.93      9.22 o 
  -2  -5  11        0.01        2.84      2.77 o 
  -1  -5  11       31.35       29.65      4.31 o 
   0  -5  11        0.29        2.50      2.24 o 
   1  -5  11       14.85       20.36      4.90 o 
   2  -5  11      136.06      138.02      9.50 o 
   3  -5  11      150.71      160.33     10.48 o 
   4  -5  11        1.17        3.29      3.49 o 
  -6  -4  11        0.75       -0.58      2.28 o 
  -5  -4  11        7.78        7.72      7.16 o 
  -4  -4  11       49.17       55.02      6.28 o 
  -3  -4  11      133.24      132.09      7.54 o 
  -2  -4  11       19.19       24.73      4.13 o 
  -1  -4  11       35.83       38.14      5.53 o 
   0  -4  11       28.97       26.96      6.17 o 
   1  -4  11       55.56       50.73      6.79 o 
   2  -4  11       39.45       36.87      6.27 o 
   3  -4  11       79.92       71.38      8.23 o 
   4  -4  11       18.45       10.34      4.28 o 
  -7  -3  11       31.44       36.49      5.80 o 
  -6  -3  11       47.24       54.21     10.68 o 
  -5  -3  11      222.52      222.81     10.10 o 
  -4  -3  11        0.13       -1.41      2.61 o 
  -3  -3  11       26.55       29.00      4.55 o 
  -2  -3  11        5.16        9.29      3.89 o 
  -1  -3  11       98.64      108.11      6.25 o 
   0  -3  11      255.50      241.40     11.84 o 
   1  -3  11       23.55       27.62      3.91 o 
   2  -3  11        2.70        3.24      3.19 o 
   3  -3  11      164.22      168.83     10.77 o 
  -7  -2  11      202.70      194.96     12.24 o 
  -6  -2  11       71.94       80.96      7.80 o 
  -5  -2  11       17.96       23.15      4.50 o 
  -4  -2  11       97.60      109.29      7.33 o 
  -3  -2  11      401.01      384.28     12.10 o 
  -2  -2  11        0.14        0.66      2.07 o 
  -1  -2  11      181.91      189.76     13.00 o 
   0  -2  11      357.26      332.08     10.55 o 
   1  -2  11        5.05        4.50      2.50 o 
   2  -2  11      131.42      128.88      6.95 o 
   3  -2  11      506.57      500.60     18.66 o 
  -7  -1  11        0.37        2.19      3.01 o 
  -6  -1  11       16.06       18.40      4.47 o 
  -5  -1  11      110.32      126.60     15.67 o 
  -4  -1  11       29.68       31.12      4.72 o 
  -3  -1  11       31.74       41.87      5.99 o 
  -2  -1  11      268.82      262.26      9.38 o 
  -1  -1  11      284.42      290.06     16.61 o 
   0  -1  11       44.44       54.63      8.90 o 
   1  -1  11       44.25       39.57      4.96 o 
   2  -1  11        1.63       -0.17      5.37 o 
   3  -1  11      153.65      141.93      7.66 o 
  -7   0  11       14.09       13.26      4.05 o 
  -6   0  11       83.13       80.67      7.90 o 
  -5   0  11        4.69        5.49      3.31 o 
  -4   0  11      283.73      278.27     10.93 o 
  -3   0  11       33.73       33.02      4.74 o 
  -2   0  11      554.95      560.65     24.39 o 
  -1   0  11       91.58       76.68     10.70 o 
   0   0  11        2.14       -0.05      3.96 o 
   1   0  11      342.45      367.02     12.05 o 
   2   0  11      116.93      117.18     16.74 o 
  -6   1  11       70.65       66.90      7.44 o 
  -5   1  11       32.80       40.08     10.31 o 
  -4   1  11       70.43       82.90      5.71 o 
  -3   1  11        0.02       -4.63      3.09 o 
  -2   1  11        1.32        6.77      5.07 o 
  -1   1  11        9.30        8.38      4.81 o 
   0   1  11      245.41      241.09     15.82 o 
   1   1  11       79.94       78.87     11.22 o 
  -6   2  11        6.32       14.96      3.53 o 
  -5   2  11       36.33       30.81      4.14 o 
  -4   2  11       86.08       99.01      9.75 o 
  -3   2  11        1.00       -1.40      4.75 o 
  -2   2  11      109.12      103.91     13.29 o 
  -1   2  11        5.72       12.75      5.84 o 
   0   2  11        4.55        7.67      5.14 o 
  -3  -7  12       18.13       19.21      7.19 o 
  -2  -7  12       14.40       22.02      6.12 o 
  -1  -7  12       51.13       63.12      9.02 o 
   0  -7  12        1.10        0.44      2.31 o 
  -4  -6  12        8.79       12.20      4.94 o 
  -3  -6  12       60.86       49.45     12.75 o 
  -2  -6  12        0.09        0.84      4.76 o 
  -1  -6  12        0.45       -0.83      2.29 o 
   0  -6  12      161.21      148.99      9.86 o 
   2  -6  12        1.14        2.28      2.54 o 
  -5  -5  12       13.49        2.44      4.80 o 
  -4  -5  12      176.19      190.93      9.54 o 
  -3  -5  12        2.21       -3.22      2.58 o 
  -2  -5  12      241.96      240.65     10.73 o 
  -1  -5  12       88.66      100.55      6.58 o 
   2  -5  12       37.19       41.30      6.79 o 
  -6  -4  12       96.11       89.28     14.34 o 
  -5  -4  12      235.48      240.44     10.93 o 
  -4  -4  12      141.38      158.93      8.67 o 
  -3  -4  12      161.82      156.66      9.55 o 
  -2  -4  12       25.61       21.39      3.84 o 
  -1  -4  12       13.47       18.00      3.51 o 
   0  -4  12       16.73       11.47      5.64 o 
   2  -4  12      292.57      284.05     14.12 o 
  -6  -3  12      140.00      140.13      9.61 o 
  -5  -3  12        1.78       -0.10      2.13 o 
  -4  -3  12        0.62        0.23      2.25 o 
  -3  -3  12        1.47        2.84      2.59 o 
  -2  -3  12       71.82       72.67      9.89 o 
  -1  -3  12      100.48      107.52     11.72 o 
   0  -3  12        2.31        6.50      4.37 o 
   1  -3  12      112.60      121.52      6.97 o 
   2  -3  12        0.51        3.78      3.26 o 
  -6  -2  12        2.20        0.14      2.04 o 
  -5  -2  12       14.34        8.62      9.40 o 
  -4  -2  12       85.80       94.93      8.02 o 
  -3  -2  12        1.00       -0.55      1.47 o 
  -2  -2  12       15.02       16.38      6.40 o 
  -1  -2  12       60.66       61.95     10.04 o 
   0  -2  12       34.99       38.54      7.71 o 
   1  -2  12       41.16       47.09      8.30 o 
   2  -2  12       12.13       16.53      3.48 o 
  -6  -1  12       67.55       72.28      7.77 o 
  -5  -1  12       18.14       23.95      4.73 o 
  -4  -1  12      425.42      416.65     15.99 o 
  -3  -1  12      130.23      147.35      7.78 o 
  -2  -1  12      319.09      318.83     18.81 o 
  -1  -1  12       56.79       73.71     10.95 o 
   0  -1  12       33.13       30.59      7.59 o 
   1  -1  12        5.53        6.50      4.48 o 
  -6   0  12       21.26       25.17      5.01 o 
  -5   0  12       46.03       47.46      6.31 o 
  -4   0  12      125.45      127.48      9.20 o 
  -3   0  12      412.56      383.45     21.04 o 
  -2   0  12       24.76       21.56      7.45 o 
  -1   0  12       17.50       23.14      6.90 o 
   0   0  12      125.74      154.36     13.31 o 
  -5   1  12        4.52        7.65      2.56 o 
  -4   1  12       11.76       11.63      2.92 o 
  -3   1  12       15.15       17.48      7.39 o 
  -2   1  12        0.83        0.12      3.62 o 
  -1   1  12       96.95       92.18     12.40 o 
  -3  -6  13       43.79       47.69      6.11 o 
  -2  -6  13      249.32      220.68     13.72 o 
  -1  -6  13        0.27        4.15      3.25 o 
  -4  -5  13      151.63      153.68      9.96 o 
  -3  -5  13        4.17        9.44      3.43 o 
  -2  -5  13       11.87        9.78      6.42 o 
  -4  -4  13       85.05       71.53     10.92 o 
  -3  -4  13       38.27       46.19      7.56 o 
  -2  -4  13       46.87       32.58      4.74 o 
  -1  -4  13       16.04        8.68      6.10 o 
  -5  -3  13      122.37      132.47     10.09 o 
  -4  -3  13        0.83        1.25      2.63 o 
  -3  -3  13      105.77      115.41     14.27 o 
  -2  -3  13       63.10       74.44     11.25 o 
  -1  -3  13        1.00        2.66      5.17 o 
   0  -3  13      154.42      198.57     13.75 o 
  -5  -2  13       32.80       35.11      7.46 o 
  -4  -2  13       26.58       22.83      5.56 o 
  -3  -2  13      101.11       92.20     12.97 o 
  -2  -2  13        9.83       10.95      6.44 o 
  -1  -2  13      107.41      108.56     12.71 o 
   0  -2  13      144.37      160.36     13.26 o 
  -4  -1  13       62.61       48.44      6.22 o 
  -3  -1  13       34.38       32.34      8.43 o 
  -2  -1  13        0.13       -3.90      4.62 o 
  -1  -1  13        3.22        6.14      4.76 o 
                                                 
